# Supplementary material for: Genomic signatures of adaptive introgression from European mouflon into domestic sheep
Source: Sci Rep. 2017 Aug 8;7:7623. doi: 10.1038/s41598-017-07382-7 (PMC5548776; doi:10.1038/s41598-017-07382-7)
Supplement: Supplementary file 2 — Supplementary data [file 41598_2017_7382_MOESM2_ESM.zip]

Archive with 5 entries (5 files):
- Barbato_2016.bed
- Barbato_2016.bim
- Barbato_2016.fam
- CIWI.R
- PCAdmix_prettify.cpp
