# Supplementary material for: Genomic signatures of adaptive introgression from European mouflon into domestic sheep
Source: Sci Rep. 2017 Aug 8;7:7623. doi: 10.1038/s41598-017-07382-7 (PMC5548776; doi:10.1038/s41598-017-07382-7)
Supplement: Supplementary file 2 — Supplementary data [file 41598_2017_7382_MOESM2_ESM.zip › Barbato_2016.bim]

1	OAR19_64675012.1	0	81978	G	C
1	OAR1_420114.1	0	792698	A	G
1	s09524.1	0	1675087	G	A
1	s43961.1	0	1738285	A	G
1	s48510.1	0	1883334	G	A
1	s51465.1	0	1904126	A	C
1	s64926.1	0	1949413	A	G
1	s74937.1	0	2194569	A	G
1	OAR1_1447599.1	0	2225681	A	G
1	s41716.1	0	2317262	A	G
1	s46580.1	0	2484946	A	C
1	OAR1_1762874.1	0	2541019	A	G
1	s47644.1	0	2657803	A	G
1	s68534.1	0	2698407	C	A
1	s01629.1	0	2721556	C	A
1	s18439.1	0	2838035	C	A
1	s32107.1	0	2906205	A	G
1	s47703.1	0	3051176	G	A
1	DU441304_232.1	0	3124748	G	A
1	s50787.1	0	3132186	G	A
1	s72449.1	0	3253438	A	G
1	s32559.1	0	3314910	G	A
1	s04088.1	0	3336925	A	G
1	s10771.1	0	3398222	A	C
1	s01515.1	0	3420990	A	C
1	s30529.1	0	3512999	G	A
1	s22855.1	0	3520169	C	A
1	s40377.1	0	3585807	G	A
1	s25860.1	0	3599190	A	C
1	s11250.1	0	3656263	G	A
1	s47513.1	0	3666516	G	A
1	OAR1_2921089.1	0	3688215	A	C
1	OAR1_2968995.1	0	3735231	C	A
1	OAR1_3066756.1	0	3839440	G	A
1	OAR1_3102603.1	0	3876116	A	G
1	s52352.1	0	3979626	G	A
1	s21404.1	0	4002045	A	G
1	s32601.1	0	4067600	A	G
1	s16211.1	0	4098040	A	G
1	OAR1_3412866.1	0	4174901	G	A
1	s50475.1	0	4254004	A	C
1	s45085.1	0	4263142	G	A
1	s03153.1	0	4291733	G	A
1	s00019.1	0	4363968	A	G
1	s08980.1	0	4387121	A	G
1	OAR1_3702014.1	0	4426292	A	G
1	DU299578_392.1	0	4561875	A	G
1	OAR1_3909359.1	0	4605863	G	A
1	OAR1_3934952.1	0	4632159	A	G
1	OAR1_4068504.1	0	4772466	C	A
1	s40352.1	0	4807696	C	A
1	s65509.1	0	4887716	G	A
1	s15090.1	0	4951877	G	A
1	OAR1_4285092.1	0	4998140	G	A
1	OAR1_4303667.1	0	5016766	A	G
1	s03424.1	0	5078059	G	A
1	s09057.1	0	5145828	G	A
1	s05524.1	0	5231809	G	A
1	s45048.1	0	5272648	A	G
1	s05306.1	0	5401708	A	C
1	s40431.1	0	5418102	A	G
1	s35298.1	0	5529775	A	G
1	DU393582_347.1	0	5605415	A	G
1	OAR1_5058639.1	0	5682196	A	G
1	OAR1_5106728.1	0	5729978	A	G
1	s60381.1	0	5750260	A	G
1	OAR1_5206930.1	0	5783685	G	A
1	s62307.1	0	5843188	A	G
1	s71625.1	0	5903125	G	A
1	OAR1_5355855.1	0	5938634	G	A
1	s24029.1	0	5974588	A	G
1	OAR1_5436991.1	0	6024724	A	G
1	OAR1_5481707.1	0	6068719	G	A
1	s62012.1	0	6231252	A	G
1	s23238.1	0	6286448	G	A
1	DU453866_552.1	0	6366323	G	A
1	s61127.1	0	6408448	A	G
1	s01591.1	0	6468322	A	G
1	OAR1_5950376.1	0	6504031	A	G
1	s43563.1	0	6555570	A	G
1	OAR1_6050410.1	0	6596126	A	G
1	s09379.1	0	6625308	G	A
1	s22471.1	0	6695233	A	G
1	s67547.1	0	6708911	G	A
1	s61167.1	0	6716374	C	A
1	s20120.1	0	6803550	A	G
1	s52761.1	0	6810500	A	G
1	s58937.1	0	6816172	G	A
1	s49628.1	0	6832517	A	G
1	OAR1_6316082.1	0	6867954	G	A
1	OAR1_6410322.1	0	6965862	A	G
1	OAR1_6444725_X.1	0	7031409	A	G
1	OAR1_6531315.1	0	7080496	C	A
1	s30581.1	0	7171846	A	C
1	OAR1_6722309.1	0	7192190	A	G
1	OAR1_6888977.1	0	7362347	A	G
1	OAR1_6901051.1	0	7374669	A	G
1	OAR1_6968054.1	0	7444909	A	G
1	OAR1_7018250.1	0	7494503	G	A
1	s24646.1	0	7556697	A	G
1	s03149.1	0	7572815	A	G
1	OAR1_7104917.1	0	7578311	A	G
1	s74740.1	0	7709936	G	A
1	s53274.1	0	7748239	G	A
1	OAR1_7376329.1	0	7766706	C	A
1	s31458.1	0	7874458	A	G
1	OAR1_7546163.1	0	7939149	G	A
1	OAR1_7563736.1	0	7956997	A	G
1	DU290101_408.1	0	8059661	A	G
1	OAR1_7776185.1	0	8128844	A	G
1	s54948.1	0	8215106	A	C
1	OAR1_7897015.1	0	8251348	A	G
1	s38038.1	0	8293625	A	G
1	s29615.1	0	8320942	G	A
1	s18895.1	0	8332050	G	A
1	s05493.1	0	8364799	G	A
1	OAR1_8123245.1	0	8469331	C	A
1	s63488.1	0	8504278	A	G
1	s39567.1	0	8590717	G	A
1	s49872.1	0	8632095	G	A
1	s18552.1	0	8673690	A	G
1	s47936.1	0	8712926	A	G
1	s37400.1	0	8734126	A	G
1	s61237.1	0	8826615	A	G
1	s00447.1	0	8914372	A	G
1	s26362.1	0	8978097	A	G
1	s54418.1	0	9023748	A	G
1	s68509.1	0	9059225	G	A
1	s56679.1	0	9128107	A	G
1	s54247.1	0	9163620	A	G
1	s73085.1	0	9205489	C	A
1	OAR1_8918549.1	0	9225672	A	G
1	OAR1_8932175.1	0	9241769	A	G
1	s68925.1	0	9293276	A	G
1	s52639.1	0	9441381	A	G
1	OAR1_9179437_X.1	0	9493388	G	A
1	s30516.1	0	9514890	A	G
1	s11687.1	0	9558392	A	G
1	OAR1_9265710.1	0	9577866	A	G
1	s60303.1	0	9636590	A	G
1	s59084.1	0	9715560	A	G
1	s22866.1	0	9789228	G	A
1	s10625.1	0	9829472	A	G
1	s18647.1	0	9957541	G	A
1	OAR1_9747314.1	0	10023298	A	G
1	OAR1_9804499.1	0	10084179	G	A
1	OAR1_9822302.1	0	10103593	A	G
1	OAR1_9944815.1	0	10227224	A	G
1	s35616.1	0	10341090	G	A
1	s09058.1	0	10372472	C	A
1	s38983.1	0	10487594	G	A
1	OAR1_10275031.1	0	10546581	A	G
1	s05797.1	0	10557584	A	G
1	OAR1_10344180.1	0	10622983	A	G
1	OAR1_10362883.1	0	10641864	C	A
1	OAR1_10454967.1	0	10728279	G	A
1	s41093.1	0	10802010	A	G
1	OAR1_10554666.1	0	10825577	A	G
1	s08485.1	0	11106023	G	A
1	s64317.1	0	11193919	A	G
1	s50136.1	0	11233635	A	G
1	s54667.1	0	11240410	A	G
1	OAR1_10940722_X.1	0	11277100	A	G
1	OAR1_10974811.1	0	11305521	G	A
1	s55981.1	0	11347838	A	G
1	s27280.1	0	11396852	A	G
1	OAR1_11087132.1	0	11411955	G	A
1	s53592.1	0	11513707	A	G
1	s57753.1	0	11527242	A	G
1	s62446.1	0	11569144	A	G
1	s68301.1	0	11603004	G	A
1	s62112.1	0	11618911	G	A
1	s36441.1	0	11668576	A	G
1	s45518.1	0	11722412	G	A
1	s18449.1	0	11747642	A	G
1	s18875.1	0	11768264	C	A
1	OAR1_11563293.1	0	11852254	G	A
1	s60471.1	0	11914995	G	A
1	OAR1_11691321.1	0	11982306	A	G
1	OAR1_11766718.1	0	12057574	A	G
1	OAR1_11780663.1	0	12071038	G	A
1	s08257.1	0	12178419	A	G
1	s15481.1	0	12216650	G	A
1	s58882.1	0	12259952	G	A
1	s00977.1	0	12301645	G	A
1	OAR1_12120651.1	0	12388712	A	G
1	OAR1_12153898.1	0	12429989	A	G
1	s26666.1	0	12475934	A	G
1	s45057.1	0	12550378	A	G
1	s70737.1	0	12600754	A	G
1	OAR1_12451373.1	0	12716280	G	A
1	s64523.1	0	12775585	C	A
1	s60191.1	0	12786356	C	G
1	OAR1_12656583.1	0	12823388	A	G
1	s37833.1	0	12848870	A	G
1	s68421.1	0	12875848	G	A
1	s73231.1	0	12987139	G	A
1	OAR1_12937617.1	0	13062345	G	A
1	s62610.1	0	13119585	A	C
1	OAR1_13026908.1	0	13151409	A	G
1	OAR1_13033760.1	0	13158858	G	A
1	s62110.1	0	13226888	A	G
1	s07985.1	0	13309608	C	A
1	DU400167_253.1	0	13358209	C	A
1	s08475.1	0	13424665	A	G
1	OAR1_13365877.1	0	13479337	G	A
1	OAR1_13393044.1	0	13502382	T	A
1	s02503.1	0	13604065	G	A
1	s51453.1	0	13629822	G	A
1	OAR1_13574541.1	0	13683389	G	A
1	OAR1_13582660.1	0	13691064	G	A
1	OAR1_13627234.1	0	13716153	C	A
1	s14277.1	0	13761431	A	G
1	s66530.1	0	13787866	G	A
1	OAR1_13790348.1	0	13880999	A	C
1	s58309.1	0	14017062	G	A
1	s61250.1	0	14060408	G	A
1	s45194.1	0	14068312	G	A
1	OAR1_13964618.1	0	14093224	A	G
1	OAR1_14131916.1	0	14281316	G	A
1	DU518561_359.1	0	14316730	G	A
1	s57394.1	0	14350183	A	G
1	s45720.1	0	14372243	C	A
1	OAR1_14273769.1	0	14421144	A	G
1	OAR1_14315581.1	0	14454422	G	A
1	OAR1_14544239.1	0	14691551	A	G
1	s43849.1	0	14722371	A	G
1	OAR1_14620644.1	0	14771579	A	G
1	OAR1_14717841.1	0	14844219	A	G
1	OAR1_14777475.1	0	14898732	A	G
1	s70168.1	0	14935560	A	G
1	s71739.1	0	14970746	G	A
1	OAR1_14973022.1	0	15017620	A	G
1	s55606.1	0	15117118	C	A
1	s49207.1	0	15135359	A	G
1	s01338.1	0	15143339	A	G
1	OAR1_15188542.1	0	15237402	G	A
1	OAR1_15228673.1	0	15274271	A	C
1	OAR1_15256499.1	0	15306352	G	A
1	OAR1_15307955.1	0	15357384	G	A
1	OAR1_15399182.1	0	15447703	G	A
1	OAR1_15525913.1	0	15566031	A	G
1	s02521.1	0	15672557	A	G
1	s19593.1	0	15697768	A	G
1	OAR1_15762141.1	0	15765887	A	G
1	s52476.1	0	15821739	G	A
1	s00481.1	0	15853511	G	A
1	s44894.1	0	15881949	A	G
1	s04753.1	0	15889525	G	A
1	s28376.1	0	15948720	C	G
1	s49722.1	0	16064349	G	A
1	OAR1_16098841.1	0	16100207	A	G
1	s27971.1	0	16147225	A	G
1	s01031.1	0	16176988	A	G
1	s71517.1	0	16229069	A	G
1	OAR1_16274081.1	0	16272811	A	G
1	OAR1_16348823_X.1	0	16343115	G	A
1	s46756.1	0	16465248	G	A
1	OAR1_16480770.1	0	16474302	C	A
1	OAR1_16572940.1	0	16586526	A	G
1	OAR1_16635393.1	0	16650999	A	G
1	s67593.1	0	16721832	G	A
1	OAR1_16750809.1	0	16766315	G	A
1	OAR1_16786326.1	0	16801673	A	G
1	OAR1_16795469.1	0	16810918	G	A
1	OAR1_16889964.1	0	16855865	A	C
1	OAR1_16852861.1	0	16899077	A	G
1	OAR1_16975351.1	0	16948266	G	A
1	s62022.1	0	17003571	G	A
1	s23433.1	0	17038771	A	G
1	OAR1_17163931.1	0	17097896	A	G
1	s38279.1	0	17151167	G	A
1	s60080.1	0	17180199	A	G
1	s58391.1	0	17278400	A	G
1	OAR1_17351278.1	0	17283773	A	G
1	OAR1_17421390.1	0	17354256	A	G
1	OAR1_17426826.1	0	17361209	A	G
1	s04684.1	0	17701635	A	G
1	s54037.1	0	17729311	A	G
1	s35095.1	0	17884528	G	A
1	OAR1_18052854.1	0	17904198	A	G
1	s61691.1	0	17964972	A	G
1	s62337.1	0	18049756	A	G
1	s58659.1	0	18097028	G	A
1	s74275.1	0	18240132	G	A
1	OAR1_18449705.1	0	18298255	A	G
1	OAR1_18512294.1	0	18320945	G	A
1	s06310.1	0	18360283	A	G
1	OAR1_18664902.1	0	18469241	G	A
1	OAR1_18691972.1	0	18494158	G	A
1	s20207.1	0	18522490	A	T
1	s72347.1	0	18632538	C	A
1	s32983.1	0	18695502	A	G
1	s26398.1	0	18757147	A	G
1	s40222.1	0	18908522	T	A
1	OAR1_19152280.1	0	19027134	C	A
1	OAR1_19174177.1	0	19048510	G	A
1	OAR1_19214328_X.1	0	19087646	A	G
1	s68238.1	0	19214192	G	A
1	s29702.1	0	19277933	C	A
1	OAR1_19444938.1	0	19319317	C	G
1	OAR1_19517811.1	0	19395411	A	G
1	s36898.1	0	19474701	G	A
1	OAR1_19651513.1	0	19534848	C	A
1	OAR1_19750493.1	0	19642265	G	A
1	OAR1_19761666.1	0	19654996	A	G
1	s32787.1	0	19742061	C	A
1	OAR1_19945652.1	0	19882225	A	G
1	OAR1_20007545.1	0	19939524	C	A
1	OAR1_20035449.1	0	19970769	G	A
1	s05208.1	0	20014904	A	G
1	OAR1_20180147_X.1	0	20099767	A	G
1	OAR1_20432933.1	0	20305262	G	A
1	s06490.1	0	20737305	A	G
1	s31459.1	0	20860757	A	G
1	s53426.1	0	21034048	G	A
1	s68037.1	0	21132185	G	A
1	OAR1_21439660.1	0	21480663	C	A
1	s14078.1	0	21520656	A	C
1	OAR1_21607699.1	0	21557161	A	G
1	OAR1_21646425.1	0	21598497	G	A
1	s34237.1	0	21837886	A	G
1	s07849.1	0	21950469	G	A
1	s19691.1	0	21973809	A	G
1	s61132.1	0	22071304	A	C
1	s01249.1	0	22122845	G	A
1	s13809.1	0	22224050	A	G
1	OAR1_22330907.1	0	22280192	A	G
1	s73188.1	0	22314998	A	G
1	s11844.1	0	22377080	G	A
1	s33540.1	0	22443318	A	G
1	OAR1_22656259.1	0	22567752	A	G
1	OAR1_22697949.1	0	22600348	G	A
1	OAR1_22710021.1	0	22611877	G	A
1	OAR1_22739177.1	0	22642211	C	A
1	OAR1_22803831.1	0	22709544	G	A
1	s26645.1	0	22737885	A	G
1	s27454.1	0	22782029	A	G
1	s65534.1	0	22837032	G	A
1	OAR1_22985927.1	0	22895020	A	G
1	s26299.1	0	22972628	A	G
1	s32095.1	0	22999661	G	A
1	s10605.1	0	23026552	A	G
1	OAR1_23123932.1	0	23044548	G	A
1	OAR1_23195620.1	0	23117038	G	A
1	OAR1_23288187.1	0	23213302	A	G
1	OAR1_23369763.1	0	23294379	C	A
1	OAR1_23447504.1	0	23376407	A	G
1	s02131.1	0	23438825	A	G
1	OAR1_23560552.1	0	23486511	A	G
1	OAR1_23607883.1	0	23529383	A	C
1	OAR1_23620328.1	0	23540948	G	A
1	OAR1_23632541.1	0	23552875	A	G
1	OAR1_23734999.1	0	23651580	A	G
1	OAR1_23794443.1	0	23700883	A	G
1	OAR1_23804013_X.1	0	23709900	A	G
1	OAR1_23837231.1	0	23739280	A	C
1	OAR1_23937981.1	0	23846290	A	G
1	OAR1_23977779.1	0	23878767	G	A
1	OAR1_23990063.1	0	23888952	A	G
1	OAR1_24089462.1	0	24015521	G	A
1	OAR1_24165388.1	0	24104855	A	C
1	OAR1_24242896.1	0	24149451	A	G
1	OAR1_24326418.1	0	24181124	A	T
1	OAR1_24546509.1	0	24332025	C	A
1	OAR1_24574732.1	0	24362394	G	A
1	OAR1_24633611.1	0	24422906	A	G
1	OAR1_24663779.1	0	24453219	C	A
1	OAR1_24812678.1	0	24593299	A	G
1	s72632.1	0	24652810	A	G
1	OAR1_25075310.1	0	24856670	G	C
1	OAR1_25121292.1	0	24901207	A	T
1	OAR1_25442521.1	0	25206423	A	G
1	OAR1_25604801.1	0	25319915	A	G
1	s00731.1	0	25520349	A	G
1	OAR1_25834328.1	0	25552735	G	A
1	OAR1_26031175.1	0	25750178	A	G
1	OAR1_26064552.1	0	25783422	A	G
1	OAR1_26088084.1	0	25807080	G	A
1	OAR1_26129820.1	0	25850121	G	A
1	OAR1_26135770.1	0	25854799	A	G
1	OAR1_26340680.1	0	25879029	A	G
1	OAR1_26198156.1	0	25925373	G	A
1	s61544.1	0	26222577	G	A
1	OAR1_26667396.1	0	26395324	A	G
1	OAR1_26716186.1	0	26441707	A	G
1	OAR1_26833075.1	0	26558958	G	A
1	OAR1_26910607.1	0	26639102	G	A
1	OAR1_26961444.1	0	26662513	A	G
1	OAR1_27060195.1	0	26751408	G	A
1	s74202.1	0	26812077	A	C
1	OAR1_27161849.1	0	26849693	A	G
1	OAR1_27200925.1	0	26889226	C	A
1	OAR1_27269648.1	0	26952987	C	A
1	OAR1_27291243.1	0	26975517	A	C
1	OAR1_27347434.1	0	27039579	A	G
1	OAR1_27431644.1	0	27120678	G	A
1	OAR1_27539263.1	0	27275897	G	A
1	OAR1_27632403.1	0	27287535	G	A
1	s02259.1	0	27333681	A	G
1	s71629.1	0	27398178	A	C
1	OAR1_27815024.1	0	27468042	A	G
1	s69885.1	0	27713751	A	G
1	s02497.1	0	27726177	C	A
1	s46623.1	0	27779337	G	A
1	s61441.1	0	27895772	A	G
1	s47478.1	0	27998157	A	G
1	OAR1_28512428.1	0	28053649	C	A
1	s03528.1	0	28125498	A	G
1	OAR1_28632121.1	0	28171796	A	G
1	OAR1_28670724.1	0	28191610	A	G
1	OAR1_28678534.1	0	28221350	A	G
1	s38237.1	0	28318326	C	A
1	s43026.1	0	28342811	A	G
1	OAR1_28807538.1	0	28351421	G	A
1	s03859.1	0	28442294	G	A
1	s52292.1	0	28475105	A	G
1	OAR1_29148829.1	0	28558011	A	G
1	s47050.1	0	28591520	A	G
1	s14002.1	0	28647777	G	A
1	s01632.1	0	28748336	A	G
1	s02548.1	0	28785578	A	G
1	s75178.1	0	28795354	A	G
1	s54084.1	0	28918937	G	A
1	s45910.1	0	28979692	A	C
1	s70733.1	0	29058211	G	A
1	s71447.1	0	29110758	G	A
1	s43731.1	0	29139418	A	G
1	OAR1_29821208.1	0	29201615	A	G
1	s32583.1	0	29283748	G	A
1	OAR1_30001452.1	0	29347753	A	C
1	s24782.1	0	29407784	C	A
1	OAR1_30154789.1	0	29503793	C	A
1	OAR1_30207692.1	0	29555014	A	G
1	s36900.1	0	29581185	A	C
1	OAR1_30241364.1	0	29587606	T	A
1	OAR1_30320883.1	0	29668504	A	G
1	OAR1_30397578.1	0	29742664	A	G
1	OAR1_30457351.1	0	29815556	C	A
1	OAR1_30552484.1	0	29914606	G	A
1	OAR1_30673378.1	0	30096508	A	G
1	OAR1_30798950.1	0	30143388	A	G
1	OAR1_30877408.1	0	30230748	A	C
1	OAR1_30938989.1	0	30289572	A	G
1	OAR1_30968801.1	0	30326020	A	G
1	s15443.1	0	30362395	A	G
1	OAR1_31068766.1	0	30425582	A	G
1	OAR1_31126491.1	0	30493193	A	G
1	s42235.1	0	30549250	A	G
1	s74273.1	0	30599438	A	G
1	OAR1_31287571.1	0	30634108	A	C
1	OAR1_31319029.1	0	30664376	A	G
1	s19645.1	0	30721079	A	G
1	OAR1_31385712.1	0	30731456	A	C
1	OAR1_31410797.1	0	30753893	A	C
1	OAR1_31497808.1	0	30840800	G	A
1	OAR1_31693459.1	0	31007858	C	A
1	s57286.1	0	31172198	G	A
1	s13326.1	0	31288760	A	G
1	OAR1_32040848.1	0	31359136	C	A
1	OAR1_32080179.1	0	31397543	A	C
1	OAR1_32169633.1	0	31490350	A	G
1	s51521.1	0	31561046	A	C
1	s57223.1	0	31587474	G	A
1	OAR1_32336568.1	0	31654151	G	A
1	s45780.1	0	31730380	G	A
1	OAR1_32448869.1	0	31768869	A	G
1	s09556.1	0	31839689	A	G
1	OAR1_32611128_X.1	0	31870673	A	G
1	s71991.1	0	31918917	C	A
1	s48022.1	0	31986697	A	G
1	OAR1_32552631.1	0	31993079	A	G
1	s23738.1	0	32034706	A	C
1	s12059.1	0	32068787	G	A
1	s54055.1	0	32089372	A	G
1	OAR1_32866715.1	0	32125973	A	C
1	OAR1_32906689.1	0	32165462	C	A
1	s70438.1	0	32210437	G	A
1	OAR1_33043220.1	0	32301465	G	A
1	s65440.1	0	32341489	C	A
1	s66067.1	0	32383459	G	A
1	s52869.1	0	32468399	C	A
1	OAR1_33287572.1	0	32555703	C	A
1	OAR1_33323393.1	0	32593767	A	G
1	OAR1_33359684_X.1	0	32629936	A	G
1	OAR1_33393829.1	0	32665395	A	G
1	s50290.1	0	32731085	G	A
1	OAR1_33544806.1	0	32810494	C	A
1	s51949.1	0	32871895	C	A
1	OAR1_33644654.1	0	32915213	A	G
1	OAR1_33752813.1	0	33019228	G	A
1	OAR1_33804014.1	0	33071830	G	A
1	OAR1_33864798.1	0	33134760	G	C
1	OAR1_33948233.1	0	33218923	G	A
1	OAR1_33966627.1	0	33236108	G	A
1	OAR1_34027998.1	0	33295297	G	A
1	OAR1_34041305.1	0	33308065	G	A
1	s26829.1	0	33355888	G	A
1	s11900.1	0	33449730	A	G
1	s40404.1	0	33493053	A	G
1	s45674.1	0	33536955	A	C
1	s15094.1	0	33596869	A	G
1	OAR1_34451730.1	0	33683222	A	G
1	s32858.1	0	33745198	A	C
1	OAR1_34595582.1	0	33829792	G	A
1	s50085.1	0	33947907	G	A
1	OAR1_34737700.1	0	33972724	A	G
1	OAR1_34775368.1	0	34014733	G	A
1	OAR1_34814178.1	0	34057911	G	A
1	OAR1_34823051.1	0	34067382	A	G
1	OAR1_34937374.1	0	34179162	A	G
1	s48655.1	0	34246092	A	G
1	OAR1_35059392.1	0	34301440	A	G
1	OAR1_35419260.1	0	34428884	A	G
1	OAR1_35367095.1	0	34480574	G	A
1	OAR1_35643275.1	0	34689399	G	A
1	OAR1_35680080.1	0	34731590	A	G
1	OAR1_35762815.1	0	34815815	G	A
1	OAR1_35866895_X.1	0	34903072	G	A
1	OAR1_35929107.1	0	34965090	A	G
1	OAR1_35949478.1	0	34984758	G	A
1	s71554.1	0	35085108	G	A
1	OAR1_36080883.1	0	35121626	A	G
1	s75656.1	0	35171601	A	G
1	OAR1_36193466.1	0	35229200	A	C
1	OAR1_36249180_X.1	0	35287583	G	A
1	OAR1_36268411.1	0	35305689	A	G
1	OAR1_36351741.1	0	35381250	A	C
1	OAR1_36581483.1	0	35619965	A	G
1	s47685.1	0	35711795	A	G
1	OAR1_36734806.1	0	35765365	G	A
1	s21447.1	0	35833194	G	A
1	OAR1_36827621.1	0	35856500	A	G
1	OAR1_36892031.1	0	35921824	G	A
1	OAR1_36944451.1	0	35973028	C	G
1	OAR1_37049145.1	0	36083524	A	G
1	OAR1_37175864.1	0	36207781	G	A
1	s01842.1	0	36310036	A	G
1	s48148.1	0	36376231	G	A
1	OAR1_37360072.1	0	36391159	G	A
1	s30526.1	0	36443661	A	G
1	s24450.1	0	36524386	A	G
1	OAR1_37557999.1	0	36579980	G	A
1	OAR1_37820087.1	0	36813076	G	A
1	OAR1_37868706.1	0	36866270	G	A
1	OAR1_37951202.1	0	36951943	A	G
1	OAR1_38005791.1	0	37007146	G	A
1	s15031.1	0	37297296	A	G
1	s13613.1	0	37304186	A	G
1	OAR1_38366696.1	0	37328210	G	A
1	OAR1_38393616.1	0	37354245	A	G
1	OAR1_38477503.1	0	37434408	A	G
1	OAR1_38551279.1	0	37504986	G	A
1	OAR1_38581202.1	0	37533058	G	A
1	OAR1_38686643.1	0	37638661	G	A
1	OAR1_38816972.1	0	37776100	A	G
1	OAR1_38872562.1	0	37827930	G	A
1	OAR1_39192533.1	0	37888645	G	A
1	OAR1_39054176.1	0	37949929	A	G
1	OAR1_39106935.1	0	38003251	A	G
1	OAR1_39154871.1	0	38049463	G	A
1	OAR1_39162234_X.1	0	38056915	G	A
1	OAR1_39311722.1	0	38170719	C	A
1	OAR1_39378088.1	0	38191431	A	G
1	OAR1_39362302.1	0	38202816	A	G
1	OAR1_39492494.1	0	38284914	G	A
1	OAR1_39502527.1	0	38295575	G	A
1	OAR1_39518757.1	0	38313103	A	G
1	OAR1_39566435.1	0	38363048	G	C
1	OAR1_39674755.1	0	38467737	G	A
1	OAR1_39725206.1	0	38512700	G	A
1	OAR1_39806322.1	0	38589079	A	G
1	OAR1_39850200.1	0	38633519	G	A
1	s06710.1	0	38690672	A	G
1	s70539.1	0	38713856	A	G
1	OAR1_39983102.1	0	38758317	A	G
1	OAR1_40030112.1	0	38809812	G	A
1	OAR1_40061890.1	0	38842224	A	G
1	OAR1_40088131.1	0	38868294	A	G
1	OAR1_40116778.1	0	38896655	A	G
1	s33893.1	0	38960363	A	G
1	s69959.1	0	39002554	G	A
1	OAR1_40376821.1	0	39147338	A	G
1	OAR1_40384708.1	0	39155079	A	G
1	OAR1_40400919.1	0	39170317	A	G
1	OAR1_40463470.1	0	39226937	A	G
1	OAR1_40517497.1	0	39280480	G	A
1	s69444.1	0	39292694	G	A
1	OAR1_40651944_X.1	0	39333421	G	A
1	OAR1_40768615.1	0	39455736	C	A
1	OAR1_40795862.1	0	39487206	A	G
1	OAR1_40813548.1	0	39510589	A	G
1	s72748.1	0	39575615	A	G
1	OAR1_40975836.1	0	39668878	G	A
1	OAR1_41004192.1	0	39699299	G	A
1	OAR1_41047950.1	0	39740431	A	G
1	s16767.1	0	39829283	G	A
1	OAR1_41166835.1	0	39862092	A	G
1	OAR1_41210828.1	0	39908351	G	A
1	OAR1_41220308.1	0	39918446	G	A
1	OAR1_41306759.1	0	40006226	G	A
1	OAR1_41371451.1	0	40070699	A	G
1	OAR1_41430163.1	0	40126436	G	A
1	OAR1_41444289.1	0	40138825	A	G
1	OAR1_41497208.1	0	40190989	T	A
1	OAR1_41530331.1	0	40223705	G	A
1	OAR1_41568455.1	0	40258923	G	A
1	OAR1_41607999.1	0	40294532	A	G
1	OAR1_41661218.1	0	40358818	A	G
1	OAR1_41816754.1	0	40403784	G	A
1	OAR1_41824180.1	0	40410060	A	G
1	OAR1_41851018.1	0	40438064	A	G
1	OAR1_41709088.1	0	40519569	A	G
1	s28657.1	0	40535514	G	A
1	OAR1_42038601.1	0	40632790	A	C
1	OAR1_42065742.1	0	40649784	A	G
1	OAR1_42138778.1	0	40724628	C	A
1	OAR1_42168539.1	0	40761554	G	A
1	OAR1_42191539.1	0	40787782	G	A
1	OAR1_42228129.1	0	40823201	A	G
1	OAR1_42292919.1	0	40872239	G	C
1	OAR1_42467729_X.1	0	41045334	G	A
1	OAR1_42478835.1	0	41057142	A	G
1	OAR1_42655563.1	0	41178968	A	G
1	OAR1_42759185.1	0	41287082	A	G
1	OAR1_42858124.1	0	41383840	G	A
1	OAR1_42899127.1	0	41424489	G	A
1	OAR1_42933481.1	0	41456605	G	A
1	OAR1_42968648.1	0	41492360	G	A
1	OAR1_43042460.1	0	41564355	A	G
1	OAR1_43083702.1	0	41602942	G	A
1	OAR1_43124870.1	0	41644220	A	G
1	s73145.1	0	41687916	G	A
1	OAR1_43197562.1	0	41714742	A	G
1	OAR1_43274517.1	0	41787987	A	C
1	OAR1_43323062.1	0	41837170	G	A
1	OAR1_43407936.1	0	41922812	G	A
1	OAR1_43448305.1	0	41961495	G	A
1	OAR1_43483994.1	0	41997167	G	A
1	OAR1_43591299.1	0	42108474	G	A
1	OAR1_43868196.1	0	42383135	A	C
1	s37285.1	0	42431526	A	G
1	s54617.1	0	42470458	A	G
1	OAR1_43994216.1	0	42495087	A	G
1	OAR1_44090814.1	0	42594579	A	G
1	s54796.1	0	42656182	A	G
1	OAR1_44185492.1	0	42686806	G	A
1	OAR1_44241542.1	0	42737432	G	A
1	s04347.1	0	42856505	A	G
1	OAR1_44413743.1	0	42883692	A	G
1	s00418.1	0	42954585	G	A
1	s33077.1	0	43022408	A	C
1	s49519.1	0	43069450	A	G
1	OAR1_44681265.1	0	43127535	G	A
1	OAR1_44780695.1	0	43223584	A	G
1	OAR1_44840101.1	0	43279373	G	A
1	OAR1_44848802.1	0	43289777	G	A
1	s58926.1	0	43376092	A	G
1	OAR1_45014772.1	0	43452165	A	G
1	OAR1_45043922.1	0	43480604	G	A
1	OAR1_45270297.1	0	43681990	A	G
1	OAR1_45327694.1	0	43738147	A	C
1	OAR1_45408089.1	0	43808890	G	A
1	OAR1_45428149.1	0	43827197	A	G
1	OAR1_45507542.1	0	43914646	G	A
1	OAR1_45559516.1	0	44026375	A	G
1	OAR1_45679268.1	0	44116873	G	A
1	OAR1_45752051.1	0	44190462	A	G
1	OAR1_45788763.1	0	44226437	A	G
1	OAR1_45835401.1	0	44262410	A	G
1	OAR1_45896510.1	0	44322623	A	T
1	OAR1_46055595.1	0	44477844	A	G
1	OAR1_46249324.1	0	44556454	A	G
1	OAR1_46289114.1	0	44603325	A	C
1	OAR1_46324129.1	0	44681816	G	A
1	OAR1_46385796.1	0	44750512	G	A
1	OAR1_46417199_X.1	0	44779226	A	G
1	OAR1_46456653.1	0	44825237	G	A
1	OAR1_46489104.1	0	44851437	A	C
1	OAR1_46640007.1	0	44932568	A	G
1	OAR1_46676235.1	0	44966662	A	G
1	OAR1_46704784.1	0	45000954	C	A
1	s06021.1	0	45070786	A	G
1	OAR1_46854842.1	0	45161695	C	A
1	OAR1_46890376.1	0	45196769	G	A
1	OAR1_46934368.1	0	45243918	G	C
1	OAR1_47033695_X.1	0	45347887	G	A
1	OAR1_47087569.1	0	45398046	A	G
1	OAR1_47194601.1	0	45510988	A	G
1	OAR1_47291615.1	0	45606454	C	A
1	OAR1_47348433.1	0	45661974	A	G
1	OAR1_47377110.1	0	45692057	G	A
1	OAR1_47449016.1	0	45758020	A	C
1	OAR1_47560140.1	0	45842845	A	G
1	OAR1_47578504.1	0	45866593	A	G
1	OAR1_47719852.1	0	46013940	A	G
1	OAR1_47862668.1	0	46099328	A	G
1	OAR1_47912038.1	0	46142764	A	C
1	OAR1_47969746.1	0	46197717	G	A
1	OAR1_48122363.1	0	46354569	A	G
1	OAR1_48175544.1	0	46405823	A	G
1	OAR1_48189618.1	0	46419637	A	G
1	OAR1_48213459.1	0	46443244	G	A
1	OAR1_48277895.1	0	46511856	G	A
1	OAR1_48311255.1	0	46542493	A	G
1	OAR1_48373831.1	0	46675988	G	A
1	OAR1_48547376.1	0	46818281	G	A
1	OAR1_48599629.1	0	46874115	A	G
1	OAR1_48647695.1	0	46922650	A	C
1	OAR1_48683893.1	0	46956837	G	A
1	OAR1_48720750.1	0	46988666	A	G
1	s14904.1	0	47026546	A	G
1	s25087.1	0	47048984	A	C
1	OAR1_48901255.1	0	47166473	G	A
1	s73242.1	0	47199195	G	A
1	OAR1_48960585.1	0	47230218	G	A
1	OAR1_48995273.1	0	47261090	A	G
1	OAR1_49079223.1	0	47348063	A	G
1	s55284.1	0	47417210	G	A
1	s68890.1	0	47471165	G	A
1	OAR1_49281958.1	0	47543632	A	G
1	OAR1_49294129.1	0	47555156	G	A
1	OAR1_49378253.1	0	47636818	A	G
1	OAR1_49492036.1	0	47747760	A	G
1	OAR1_49634137.1	0	47892591	A	G
1	OAR1_49646686.1	0	47904031	A	G
1	OAR1_50137413.1	0	48262273	A	G
1	OAR1_50219468.1	0	48332675	A	G
1	OAR1_50246968.1	0	48354976	G	A
1	OAR1_50287726.1	0	48393355	A	C
1	OAR1_50348647.1	0	48452612	G	A
1	OAR1_50383125.1	0	48491110	A	C
1	OAR1_50400193.1	0	48509514	C	A
1	OAR1_50420842.1	0	48531535	G	A
1	OAR1_50528543.1	0	48636255	A	G
1	OAR1_50614635.1	0	48710862	A	G
1	OAR1_50682135.1	0	48769836	A	G
1	OAR1_50742248.1	0	48843181	A	C
1	OAR1_50971080.1	0	48976600	A	G
1	OAR1_51158880.1	0	49056164	G	C
1	OAR1_51226693.1	0	49123644	A	G
1	s05689.1	0	49191082	A	G
1	OAR1_51307088.1	0	49216343	A	G
1	OAR1_51459020_X.1	0	49368000	G	A
1	OAR1_51516785.1	0	49424003	C	A
1	OAR1_51532128.1	0	49440961	G	A
1	OAR1_51620522.1	0	49532411	G	A
1	OAR1_51678999.1	0	49600341	A	G
1	OAR1_51781186.1	0	49645045	G	A
1	OAR1_51821448.1	0	49686118	A	G
1	OAR1_51833033.1	0	49698300	A	G
1	OAR1_51895749.1	0	49772455	A	G
1	OAR1_51923225.1	0	49788536	A	G
1	OAR1_52004573.1	0	49870684	A	G
1	OAR1_52048533.1	0	49897092	G	A
1	OAR1_52085279.1	0	49932372	G	A
1	OAR1_52227026.1	0	50083890	A	G
1	OAR1_52263906.1	0	50120343	A	G
1	OAR1_52347468.1	0	50204860	G	A
1	OAR1_52374321.1	0	50229647	A	G
1	s25789.1	0	50306410	C	A
1	OAR1_52518679.1	0	50373341	A	G
1	OAR1_52559106.1	0	50412664	G	A
1	OAR1_52607477.1	0	50465210	G	A
1	OAR1_52636268.1	0	50494736	A	G
1	OAR1_52693319.1	0	50555666	A	C
1	OAR1_52744886.1	0	50596811	G	A
1	OAR1_52767848.1	0	50621736	G	A
1	OAR1_52908583.1	0	50766596	A	G
1	OAR1_52967048_X.1	0	50820873	G	A
1	OAR1_53100587.1	0	50951986	G	A
1	OAR1_53231316.1	0	51095438	A	C
1	OAR1_53266044.1	0	51131612	G	A
1	OAR1_53401053.1	0	51261221	A	C
1	OAR1_53726695.1	0	51449360	G	A
1	OAR1_53841938.1	0	51557046	A	C
1	OAR1_53877100.1	0	51590592	G	A
1	OAR1_54008767.1	0	51729237	A	G
1	s68160.1	0	51787802	A	G
1	OAR1_54106443.1	0	51826353	A	G
1	s61191.1	0	51915484	G	A
1	s62361.1	0	51940898	G	A
1	OAR1_54229566.1	0	51946782	G	A
1	OAR1_54350679.1	0	52011976	G	A
1	s71757.1	0	52045116	A	G
1	OAR1_54397975.1	0	52057956	A	G
1	OAR1_54495204.1	0	52149039	A	G
1	s22257.1	0	52238935	G	A
1	OAR1_54747951.1	0	52407771	A	G
1	OAR1_54796405.1	0	52454161	A	G
1	s11882.1	0	52484108	G	A
1	s07140.1	0	52526917	A	G
1	OAR1_54955557.1	0	52559137	A	G
1	OAR1_54989563.1	0	52604897	A	G
1	s10696.1	0	52719709	G	A
1	OAR1_55194024.1	0	52750780	G	A
1	OAR1_55300202.1	0	52850429	G	A
1	OAR1_55655089.1	0	53074711	C	A
1	s74338.1	0	53103139	A	G
1	OAR1_55707992_X.1	0	53124616	A	G
1	OAR1_55749530.1	0	53162188	A	G
1	s05776.1	0	53204423	C	A
1	OAR1_55820164.1	0	53234840	A	G
1	OAR1_55869497.1	0	53285316	G	A
1	s17708.1	0	53355068	C	A
1	OAR1_55965072.1	0	53385876	A	G
1	OAR1_56099906.1	0	53522129	C	A
1	OAR1_56112073.1	0	53538666	G	A
1	OAR1_56190988.1	0	53597841	G	A
1	OAR1_56211697.1	0	53618252	C	G
1	OAR1_56266714.1	0	53668236	G	A
1	OAR1_56300095.1	0	53703835	G	A
1	OAR1_56306680.1	0	53710321	G	A
1	OAR1_56433278.1	0	53798164	A	G
1	OAR1_56507935.1	0	53875325	G	A
1	OAR1_56620267.1	0	53988591	A	G
1	OAR1_56685682.1	0	54052331	A	C
1	s73207.1	0	54152286	G	A
1	s67807.1	0	54170411	G	A
1	OAR1_57075579.1	0	54232979	A	C
1	OAR1_57568179.1	0	54660528	G	A
1	DU395740_415.1	0	54730309	C	A
1	s26674.1	0	54769787	G	A
1	OAR1_57729403.1	0	54828729	A	G
1	OAR1_57786513.1	0	54886359	A	G
1	OAR1_57838218.1	0	54942118	A	G
1	OAR1_57912778.1	0	54979835	A	C
1	s35436.1	0	55099580	A	G
1	s35871.1	0	55179920	A	G
1	OAR1_58146474.1	0	55200354	G	A
1	OAR1_58298578.1	0	55355187	G	A
1	OAR1_58337978.1	0	55391260	G	A
1	OAR1_58380865.1	0	55427546	G	A
1	OAR1_58459894.1	0	55510393	A	G
1	OAR1_58494261.1	0	55553416	A	G
1	OAR1_58591484.1	0	55664172	A	G
1	s19824.1	0	55759528	G	A
1	OAR1_58746085.1	0	55807319	A	C
1	OAR1_58778285.1	0	55845405	G	A
1	OAR1_58824777_X.1	0	55884312	G	A
1	OAR1_58842022.1	0	55899592	G	A
1	OAR1_58907550.1	0	55959313	C	A
1	OAR1_58938560.1	0	55989663	A	G
1	OAR1_58965035.1	0	56017782	A	G
1	OAR1_59008890.1	0	56067723	A	G
1	OAR1_59033021.1	0	56091191	A	C
1	OAR1_59062804.1	0	56097434	A	C
1	OAR1_59116550.1	0	56144857	G	A
1	OAR1_59316114.1	0	56341293	C	A
1	OAR1_59376965.1	0	56395820	G	A
1	s05724.1	0	56437438	A	C
1	OAR1_59485241.1	0	56514297	C	A
1	OAR1_59516036.1	0	56550698	A	C
1	OAR1_59527140.1	0	56560691	G	C
1	OAR1_59661335.1	0	56660215	G	A
1	OAR1_59752385.1	0	56743803	A	G
1	OAR1_59824227.1	0	56805859	G	A
1	OAR1_59876165.1	0	56858897	A	G
1	OAR1_60012212.1	0	56993351	G	A
1	OAR1_60267266.1	0	57249759	G	A
1	OAR1_60303596.1	0	57283179	C	A
1	OAR1_60333122.1	0	57316101	C	A
1	OAR1_60385738.1	0	57368619	A	G
1	OAR1_60392702.1	0	57375472	G	A
1	OAR1_60457820.1	0	57434877	A	G
1	OAR1_60573392.1	0	57540822	G	A
1	OAR1_60615981.1	0	57580356	A	G
1	OAR1_60649800.1	0	57612556	G	A
1	OAR1_60716093.1	0	57676142	A	C
1	OAR1_60750138.1	0	57704929	C	A
1	OAR1_60787591.1	0	57739410	C	A
1	OAR1_60831182.1	0	57783473	A	G
1	OAR1_60838371.1	0	57789949	A	G
1	OAR1_61145066.1	0	57981823	G	A
1	OAR1_61269463.1	0	58050812	A	G
1	OAR1_61335860.1	0	58124042	G	A
1	OAR1_61353037.1	0	58141169	A	C
1	OAR1_61456612.1	0	58242663	C	A
1	OAR1_61538612_X.1	0	58332201	A	G
1	OAR1_61632428.1	0	58415737	G	A
1	OAR1_61758118.1	0	58544339	G	A
1	OAR1_61835787.1	0	58596673	G	A
1	OAR1_61888956.1	0	58652602	G	A
1	OAR1_61996477.1	0	58760062	A	G
1	s51693.1	0	58877037	A	G
1	OAR1_62133622.1	0	58936648	A	G
1	OAR1_62185766.1	0	58985824	G	A
1	s21653.1	0	59013931	G	A
1	OAR1_62256077_X.1	0	59062240	G	A
1	OAR1_62343378.1	0	59150635	A	G
1	s57947.1	0	59258183	G	A
1	OAR1_62486992.1	0	59293075	A	G
1	OAR1_62521467.1	0	59326649	A	G
1	OAR1_62820524.1	0	59519142	A	G
1	OAR1_62872234.1	0	59561164	G	A
1	OAR1_63015004.1	0	59608814	A	G
1	OAR1_63040872.1	0	59625317	A	G
1	OAR1_63062950.1	0	59642266	A	G
1	OAR1_63186311.1	0	59710492	G	A
1	OAR1_63304759.1	0	59831598	G	A
1	OAR1_63334285.1	0	59862914	A	G
1	s26122.1	0	59894711	G	A
1	s17248.1	0	59936310	G	A
1	OAR1_63470748.1	0	59977394	A	G
1	OAR1_63515541.1	0	60020071	G	A
1	s48919.1	0	60052445	G	A
1	OAR1_63598486_X.1	0	60104026	C	G
1	OAR1_63701137.1	0	60208397	G	A
1	OAR1_63733686.1	0	60244829	G	A
1	OAR1_63782377.1	0	60305144	G	A
1	OAR1_63833709_X.1	0	60358358	A	G
1	s28841.1	0	60448835	A	G
1	OAR1_64149456.1	0	60617512	A	G
1	OAR1_64254293.1	0	60719214	A	G
1	s39262.1	0	60733952	G	A
1	OAR1_64299133.1	0	60764702	A	G
1	s26713.1	0	60803303	G	A
1	OAR1_64419013.1	0	60882428	A	C
1	OAR1_64507132_X.1	0	60949928	C	G
1	OAR1_64551690.1	0	60991252	A	G
1	s45507.1	0	61029206	G	A
1	s27275.1	0	61113705	A	G
1	OAR1_64780959.1	0	61219785	A	G
1	s27901.1	0	61239969	A	G
1	OAR1_64866878.1	0	61306219	A	C
1	OAR1_64912605.1	0	61350464	G	A
1	OAR1_65028926.1	0	61397709	A	G
1	s18889.1	0	61464429	A	G
1	OAR1_65172267.1	0	61589657	A	C
1	OAR1_65265541_X.1	0	61680002	G	A
1	s66702.1	0	61818624	C	A
1	OAR1_65513709.1	0	61839975	A	G
1	s30649.1	0	61941750	A	G
1	OAR1_65577929.1	0	61967006	A	G
1	s27037.1	0	62020518	G	A
1	s35437.1	0	62032114	G	A
1	OAR1_65702938.1	0	62094159	A	G
1	OAR1_65876842.1	0	62319550	A	G
1	s65887.1	0	62392838	A	G
1	OAR1_65951652.1	0	62406588	G	A
1	s24631.1	0	62573805	A	G
1	OAR1_66156513.1	0	62602229	G	A
1	OAR1_66164420.1	0	62610092	G	A
1	OAR1_66298910.1	0	62660714	G	A
1	DU521806_135.1	0	62731658	G	A
1	OAR1_66412780.1	0	62864207	A	C
1	OAR1_66425911.1	0	62885134	G	A
1	OAR1_66472888.1	0	62928540	G	A
1	OAR1_66529236.1	0	62997737	A	G
1	OAR1_66620916.1	0	63090548	A	C
1	OAR1_66650935.1	0	63128803	G	A
1	OAR1_66802799.1	0	63252034	G	A
1	s41112.1	0	63347665	A	G
1	OAR1_67040197.1	0	63455167	G	A
1	OAR1_67047421.1	0	63465803	A	G
1	OAR1_67148179.1	0	63566393	G	A
1	OAR1_67188917.1	0	63606388	G	A
1	OAR1_67262164.1	0	63618003	A	G
1	OAR1_67365041.1	0	63725875	G	A
1	OAR1_67236647.1	0	63763325	G	A
1	OAR1_67421568.1	0	63783748	A	G
1	OAR1_67444780.1	0	63804532	G	A
1	s03177.1	0	63863563	C	A
1	s27673.1	0	63895607	A	G
1	OAR1_67572134.1	0	63931126	G	A
1	OAR1_67621360.1	0	63979161	G	A
1	OAR1_67629845.1	0	63986903	A	G
1	OAR1_67701468_X.1	0	64054097	A	G
1	OAR1_67710995.1	0	64062877	A	G
1	OAR1_67773451.1	0	64101392	G	A
1	s75469.1	0	64240267	G	A
1	OAR1_67892911.1	0	64262992	A	G
1	OAR1_68070336.1	0	64434227	A	G
1	OAR1_68115107.1	0	64475208	G	A
1	OAR1_68163021_X.1	0	64525530	A	G
1	s26940.1	0	64544751	C	A
1	OAR1_68303817_X.1	0	64669871	A	G
1	OAR1_68555372.1	0	64813680	A	G
1	s16610.1	0	64845386	A	G
1	OAR1_68635821.1	0	64887512	G	A
1	s57419.1	0	64935295	G	A
1	s06844.1	0	64969397	A	G
1	OAR1_68758775.1	0	64998865	G	A
1	s02849.1	0	65155713	G	A
1	OAR1_68952266.1	0	65189897	A	C
1	OAR1_69029592.1	0	65274379	A	G
1	OAR1_69092794.1	0	65287267	A	G
1	OAR1_69101842.1	0	65296058	A	G
1	s54235.1	0	65387487	G	A
1	OAR1_69244286.1	0	65439839	A	G
1	OAR1_69309059.1	0	65485724	G	A
1	OAR1_69330312.1	0	65507097	A	G
1	OAR1_69375814.1	0	65553099	A	G
1	OAR1_69407228_X.1	0	65591079	G	A
1	OAR1_70324188.1	0	65759214	A	G
1	OAR1_70513087.1	0	65961827	A	G
1	OAR1_70604619.1	0	66062361	G	A
1	OAR1_70683260.1	0	66135670	G	A
1	s00262.1	0	66167450	G	A
1	OAR1_70764611.1	0	66217100	A	G
1	s67240.1	0	66312038	A	G
1	OAR1_70886689.1	0	66327417	A	G
1	OAR1_71076363.1	0	66489472	A	G
1	OAR1_71110534.1	0	66523701	G	A
1	OAR1_71221992.1	0	66643167	G	A
1	OAR1_71254279.1	0	66676657	A	G
1	s09319.1	0	66819497	G	A
1	OAR1_71477114.1	0	66892920	G	A
1	OAR1_71521083.1	0	66940400	G	A
1	OAR1_71579102.1	0	66993139	A	G
1	s15529.1	0	67105217	G	A
1	OAR1_71742338.1	0	67216137	A	G
1	OAR1_71789985.1	0	67259774	A	G
1	OAR1_72035677.1	0	67499306	G	A
1	OAR1_72149006.1	0	67611620	A	G
1	OAR1_72272469.1	0	67729246	A	G
1	OAR1_72324649.1	0	67778014	G	A
1	OAR1_72364642.1	0	67833761	A	G
1	s45498.1	0	67889219	A	C
1	OAR1_72471224.1	0	67946009	A	C
1	OAR1_72502432_X.1	0	67978136	G	A
1	OAR1_72537233.1	0	68019190	G	A
1	s48830.1	0	68061632	G	A
1	OAR1_72618599_X.1	0	68101447	A	G
1	OAR1_72635280.1	0	68118567	G	A
1	s19841.1	0	68190751	G	A
1	s66349.1	0	68199001	A	G
1	OAR1_72776475.1	0	68250822	A	C
1	OAR1_72809819.1	0	68284272	G	A
1	s53787.1	0	68333165	A	G
1	OAR1_72984979.1	0	68457284	G	A
1	OAR1_73027197.1	0	68499533	A	G
1	OAR1_73079598.1	0	68548146	C	A
1	OAR1_73136920.1	0	68607496	C	A
1	OAR1_73149868.1	0	68619837	G	A
1	OAR1_73166924.1	0	68632937	A	G
1	OAR1_73306625.1	0	68776603	G	A
1	OAR1_73487891.1	0	68906133	A	G
1	OAR1_73673800.1	0	69084171	C	A
1	OAR1_73804032.1	0	69204205	A	G
1	OAR1_73900697.1	0	69280847	A	G
1	OAR1_73950077.1	0	69327178	A	G
1	OAR1_74015424.1	0	69391174	A	G
1	OAR5_86452533.1	0	69437793	C	A
1	OAR1_74222611.1	0	69612097	A	G
1	OAR1_74296965.1	0	69691810	A	G
1	OAR1_74412073.1	0	69793512	G	A
1	OAR1_74421103.1	0	69799470	T	A
1	OAR1_74545077.1	0	69916433	G	A
1	s19318.1	0	69981980	G	A
1	s56610.1	0	69989039	A	C
1	s05498.1	0	70013511	C	A
1	s72471.1	0	70044230	G	C
1	s03807.1	0	70100975	C	A
1	s62725.1	0	70142145	A	G
1	s52589.1	0	70190365	A	G
1	OAR1_75006164.1	0	70246598	G	A
1	OAR1_75041734.1	0	70280560	A	G
1	s36857.1	0	70324117	A	G
1	s45673.1	0	70334455	A	G
1	OAR1_75114897.1	0	70356171	A	C
1	s18898.1	0	70435140	G	A
1	OAR1_75348360.1	0	70518848	A	G
1	OAR1_75402268.1	0	70569291	G	A
1	OAR1_75451234.1	0	70617497	A	G
1	OAR1_75469432.1	0	70631985	A	C
1	OAR1_75509335.1	0	70672331	C	A
1	OAR1_75653189.1	0	70792653	G	A
1	OAR1_75790685.1	0	70855490	A	G
1	s01041.1	0	70912898	A	G
1	s39409.1	0	70973689	G	A
1	s12060.1	0	71057388	A	G
1	s74667.1	0	71117363	G	A
1	s48049.1	0	71181766	G	A
1	OAR1_76172248.1	0	71236376	A	C
1	OAR1_76290283.1	0	71354857	A	G
1	s09749.1	0	71366139	G	A
1	s43016.1	0	71414691	G	A
1	OAR1_76382311.1	0	71447272	A	G
1	OAR1_76413990.1	0	71477783	A	G
1	OAR1_76692603.1	0	71754163	G	A
1	OAR1_76777710.1	0	71843629	G	A
1	OAR1_76803512.1	0	71869036	A	G
1	OAR1_76933661.1	0	71970611	A	G
1	OAR1_77014835.1	0	72040528	A	G
1	OAR1_77026349.1	0	72058845	A	G
1	OAR1_77069506.1	0	72079374	G	A
1	OAR1_77147307.1	0	72165449	A	G
1	OAR1_77194102.1	0	72209819	G	A
1	s25340.1	0	72291726	A	G
1	OAR1_77317272.1	0	72312738	A	C
1	OAR1_77436037.1	0	72378271	A	G
1	OAR1_77457032.1	0	72399188	G	A
1	OAR1_77541835.1	0	72478142	G	A
1	OAR1_77585310.1	0	72510225	G	A
1	OAR1_77619553.1	0	72545093	A	G
1	s51599.1	0	72616420	A	G
1	OAR1_77720985.1	0	72643799	G	A
1	OAR1_77772595.1	0	72679557	G	A
1	s29884.1	0	72735114	A	G
1	OAR1_77802209.1	0	72747283	G	A
1	OAR1_77993538.1	0	72861751	A	G
1	OAR1_78003800.1	0	72872132	G	A
1	OAR1_78062139.1	0	72936525	G	A
1	OAR1_78100124.1	0	72974534	A	C
1	OAR1_78275547.1	0	73161542	G	A
1	OAR1_78284069.1	0	73168961	A	G
1	OAR1_78344284.1	0	73223929	C	A
1	OAR1_78409024.1	0	73281486	G	A
1	OAR1_78460269.1	0	73326851	G	A
1	OAR1_78515232.1	0	73381470	C	A
1	s68272.1	0	73510006	A	C
1	OAR1_78710993.1	0	73578078	G	A
1	OAR1_78756638.1	0	73625083	A	C
1	OAR1_78793387_X.1	0	73661601	A	G
1	OAR1_78821366.1	0	73688296	A	G
1	OAR1_78868061.1	0	73737661	A	G
1	OAR1_78899290.1	0	73770555	A	G
1	OAR1_78979258.1	0	73852424	G	A
1	OAR1_79030618.1	0	73905075	G	C
1	OAR1_79142933.1	0	73950758	A	G
1	OAR1_79249196.1	0	74048985	G	A
1	OAR1_79290834.1	0	74086729	A	C
1	OAR1_79381781.1	0	74174078	A	G
1	OAR1_79446392.1	0	74239114	A	G
1	OAR1_79590680.1	0	74386588	A	C
1	OAR1_79619162.1	0	74416132	A	G
1	OAR1_79655006_X.1	0	74452679	G	A
1	OAR1_79688436.1	0	74482904	A	G
1	OAR1_79775846.1	0	74542343	G	A
1	OAR1_79819261.1	0	74586289	G	A
1	OAR1_79908508.1	0	74677114	A	G
1	s12028.1	0	74711142	G	A
1	OAR1_79980577.1	0	74749423	G	A
1	OAR1_80034351.1	0	74807121	C	A
1	OAR1_80065806.1	0	74838197	A	G
1	s55899.1	0	74891045	C	A
1	OAR1_80140712.1	0	74912012	A	G
1	OAR1_80169683.1	0	74956724	G	A
1	s42905.1	0	75012204	A	G
1	OAR1_80279268.1	0	75070015	A	G
1	OAR1_80338579.1	0	75126173	A	G
1	OAR1_80368366.1	0	75153452	A	C
1	OAR1_80408527.1	0	75192173	A	C
1	OAR1_80423494.1	0	75206630	A	G
1	OAR1_80470262.1	0	75262964	A	G
1	OAR1_80547642.1	0	75341506	C	A
1	OAR1_80601652.1	0	75397890	G	A
1	s66736.1	0	75461619	A	G
1	s74470.1	0	75595951	A	G
1	OAR1_80836598.1	0	75639963	A	G
1	OAR1_80897560.1	0	75696998	A	G
1	OAR1_80941940.1	0	75741027	A	G
1	OAR1_80975486.1	0	75777697	G	A
1	OAR1_81010882.1	0	75815312	G	A
1	OAR1_81064178.1	0	75867923	C	A
1	OAR1_81125140.1	0	75937545	G	A
1	OAR1_81160492.1	0	75981581	A	G
1	s43247.1	0	76041981	A	G
1	OAR1_81314728.1	0	76132926	A	C
1	s43262.1	0	76197141	G	A
1	OAR1_81421530.1	0	76240639	A	G
1	OAR1_81453876.1	0	76272189	A	G
1	OAR1_81508823.1	0	76328774	A	G
1	OAR1_81623863.1	0	76441533	G	A
1	OAR1_81673930.1	0	76481339	G	A
1	OAR1_81679574.1	0	76487437	A	C
1	OAR1_81699780.1	0	76506342	A	T
1	OAR1_81755877.1	0	76560800	A	G
1	OAR1_81868201.1	0	76642422	G	A
1	OAR1_81888444.1	0	76661852	C	A
1	OAR1_82011046.1	0	76772898	A	G
1	OAR1_82021326.1	0	76783276	A	G
1	OAR1_82027070.1	0	76789549	G	A
1	OAR1_82047913.1	0	76809785	C	A
1	OAR1_82098426.1	0	76851929	C	A
1	s45218.1	0	76890451	A	G
1	OAR1_82189789.1	0	76942179	A	G
1	s06076.1	0	76974896	A	G
1	s66850.1	0	77119540	G	A
1	OAR1_82408795.1	0	77159199	G	A
1	OAR1_82549525.1	0	77288926	G	A
1	OAR1_82564043.1	0	77305957	A	G
1	OAR1_82626126.1	0	77366538	G	A
1	OAR1_82696488.1	0	77434263	A	G
1	OAR1_82726417.1	0	77466451	G	A
1	OAR1_82753969.1	0	77493694	G	A
1	OAR1_82785441.1	0	77524676	G	A
1	OAR1_82837656.1	0	77578198	A	C
1	OAR1_82882381.1	0	77624196	G	A
1	s71563.1	0	77674263	A	G
1	s51517.1	0	77723842	G	A
1	OAR1_83030838.1	0	77761384	A	G
1	OAR1_83062340.1	0	77794629	C	A
1	OAR1_83099190.1	0	77832426	A	G
1	OAR1_83132511.1	0	77865875	A	G
1	OAR1_83216080.1	0	77946622	A	G
1	OAR1_83351599_X.1	0	78033046	G	A
1	OAR1_83459803.1	0	78138102	G	A
1	OAR1_83502811.1	0	78176803	C	A
1	s28800.1	0	78272945	G	A
1	OAR1_83683955.1	0	78369193	A	G
1	OAR1_83751793.1	0	78442559	G	A
1	OAR1_83878522.1	0	78575361	A	G
1	OAR1_83979617.1	0	78674493	A	G
1	OAR1_84034525.1	0	78731819	A	G
1	OAR1_84053375.1	0	78751964	G	A
1	OAR1_84193337.1	0	78890570	G	A
1	OAR1_84220386.1	0	78915501	A	G
1	OAR1_84288805.1	0	79000555	A	G
1	OAR1_84380895.1	0	79081549	C	A
1	OAR1_84429477.1	0	79128921	G	A
1	s72345.1	0	79145610	A	G
1	OAR1_84466659.1	0	79165670	A	G
1	OAR1_84537230.1	0	79236253	A	G
1	s65352.1	0	79314963	A	G
1	OAR1_84653316.1	0	79349702	A	G
1	OAR1_84684776.1	0	79379319	A	G
1	OAR1_84737888.1	0	79438294	A	C
1	OAR1_84802337.1	0	79500382	A	G
1	OAR1_84838720.1	0	79539160	G	A
1	OAR1_84872548.1	0	79569865	A	G
1	OAR1_85050388.1	0	79748706	A	G
1	OAR1_85127852_X.1	0	79805119	G	A
1	OAR1_85261298.1	0	79964281	G	C
1	OAR1_85487979.1	0	80172324	A	G
1	OAR1_85553958.1	0	80242341	A	G
1	OAR1_85599941.1	0	80284491	G	A
1	OAR1_85644099.1	0	80333863	A	C
1	s23429.1	0	80435976	G	A
1	OAR1_85746811.1	0	80455249	A	C
1	OAR1_85757153_X.1	0	80462880	A	G
1	OAR1_85892696.1	0	80619620	A	G
1	s63495.1	0	80630686	A	C
1	OAR1_85975832.1	0	80705932	G	A
1	OAR1_86417977.1	0	81106920	A	G
1	OAR1_86433231.1	0	81119936	G	A
1	OAR1_86586818.1	0	81272998	G	A
1	s58277.1	0	81327180	A	G
1	OAR1_86820529.1	0	81505102	G	A
1	OAR1_86891635.1	0	81567844	G	A
1	s21838.1	0	81719675	A	G
1	OAR1_87136648.1	0	81866465	A	T
1	OAR1_87191294.1	0	81948808	G	A
1	OAR1_87231220.1	0	81992877	A	G
1	OAR1_87584863.1	0	82336824	G	A
1	OAR1_87698282.1	0	82464627	A	G
1	OAR1_87788428.1	0	82558593	G	A
1	OAR1_87943078.1	0	82704829	A	G
1	OAR1_87956205.1	0	82717853	A	G
1	OAR1_88012922.1	0	82765953	C	A
1	OAR1_88049636_X.1	0	82806808	G	A
1	OAR1_88170722.1	0	82925316	A	G
1	OAR1_88215924.1	0	82969543	C	A
1	OAR1_88275596.1	0	83030137	A	G
1	OAR1_88413743.1	0	83178835	G	A
1	OAR1_88422556.1	0	83187690	C	A
1	OAR1_88514621.1	0	83289515	A	G
1	OAR1_88608120.1	0	83375883	G	A
1	OAR1_88661854.1	0	83431817	A	G
1	OAR1_88722215.1	0	83469881	G	A
1	s60124.1	0	83484772	A	G
1	OAR1_88777345_X.1	0	83519640	C	A
1	s70094.1	0	83563690	A	G
1	OAR1_88855318.1	0	83594732	G	A
1	OAR1_88919807.1	0	83650202	A	G
1	OAR1_88963094.1	0	83692731	G	A
1	OAR1_88995347.1	0	83730074	A	G
1	OAR1_89023780.1	0	83761564	G	A
1	OAR1_89059507.1	0	83794520	G	A
1	OAR1_89084239.1	0	83818945	A	G
1	s75690.1	0	83860686	G	A
1	s26997.1	0	83961313	A	G
1	OAR1_89257526.1	0	83998834	G	A
1	OAR1_89287467.1	0	84029037	A	G
1	s47649.1	0	84092855	G	A
1	OAR1_89387151.1	0	84127512	A	G
1	OAR1_89554727.1	0	84294814	A	G
1	OAR1_89606616.1	0	84392176	A	G
1	OAR1_89612976.1	0	84398275	G	A
1	OAR1_89659948.1	0	84444718	G	A
1	OAR1_89710528.1	0	84492285	C	A
1	OAR1_89916030.1	0	84590398	A	G
1	OAR1_89955814.1	0	84628393	G	A
1	OAR1_90071954.1	0	84751715	G	A
1	OAR1_90128398.1	0	84811837	G	A
1	s61010.1	0	84871417	A	G
1	OAR1_90335841.1	0	84970296	G	A
1	DU332460_334.1	0	85089367	G	C
1	OAR1_90512133.1	0	85154340	G	A
1	s16601.1	0	85315701	G	A
1	s14340.1	0	85405694	A	G
1	OAR1_90720314.1	0	85430810	G	A
1	OAR1_90778867.1	0	85489916	A	G
1	OAR1_90794892.1	0	85505828	G	A
1	OAR1_90864156.1	0	85575532	G	A
1	s70855.1	0	85608555	G	A
1	s68056.1	0	85628149	A	G
1	s70683.1	0	85661101	A	G
1	s09023.1	0	85720864	A	G
1	250506CS3900464100001_519.1	0	85767398	G	A
1	s29628.1	0	85951129	G	A
1	OAR1_91294336.1	0	85983765	G	A
1	OAR1_91392078.1	0	86082330	A	G
1	s26230.1	0	86240644	C	A
1	s65377.1	0	86265405	C	A
1	OAR1_91590308.1	0	86292889	C	A
1	OAR1_91646701.1	0	86350067	A	G
1	OAR1_91659037_X.1	0	86361777	A	G
1	OAR1_91728055.1	0	86429939	A	G
1	OAR1_91766257.1	0	86468358	A	G
1	s44749.1	0	86516534	A	G
1	s10188.1	0	86560524	A	G
1	OAR1_91885689.1	0	86584794	A	G
1	s08146.1	0	86705598	C	A
1	s05043.1	0	86839261	A	G
1	s29535.1	0	86961345	A	G
1	s31573.1	0	86976407	A	G
1	s11362.1	0	87023604	G	A
1	s08905.1	0	87036274	A	G
1	OAR1_92406738.1	0	87090505	G	A
1	OAR1_92448903.1	0	87129126	C	A
1	OAR1_92508855.1	0	87155887	G	A
1	s14865.1	0	87179228	A	C
1	OAR1_92567044.1	0	87216343	A	G
1	OAR1_92636315.1	0	87279858	C	A
1	OAR1_92740601.1	0	87384757	A	G
1	OAR1_92837533.1	0	87484166	A	C
1	s66406.1	0	87663846	A	G
1	OAR1_93124341.1	0	87709264	A	G
1	OAR1_93219257.1	0	87791568	A	G
1	s57213.1	0	87826285	A	G
1	s23335.1	0	87924528	G	A
1	s16434.1	0	88050421	G	A
1	OAR1_93589808.1	0	88132568	C	A
1	OAR1_93645852.1	0	88167112	G	A
1	OAR1_93655488.1	0	88177674	A	G
1	s66549.1	0	88287498	G	A
1	s51414.1	0	88337592	G	A
1	s13764.1	0	88483339	A	C
1	s28271.1	0	88490420	A	C
1	OAR1_94120974.1	0	88557612	A	C
1	s63888.1	0	88642706	A	G
1	OAR1_94235823.1	0	88671146	A	G
1	OAR1_94289328.1	0	88723370	A	G
1	OAR1_94322642.1	0	88759553	G	A
1	s48855.1	0	88803441	A	G
1	s27831.1	0	88859875	A	C
1	s73352.1	0	88891095	A	G
1	s17789.1	0	88931534	A	G
1	OAR1_94538676_X.1	0	88975436	A	G
1	OAR1_94603351.1	0	89040555	G	A
1	OAR1_94799822_X.1	0	89227851	G	A
1	OAR1_94860183.1	0	89286287	A	C
1	OAR1_95047806.1	0	89419206	A	C
1	OAR1_95138062.1	0	89509677	G	A
1	OAR1_95218251.1	0	89592162	A	G
1	OAR1_95260793.1	0	89631863	A	G
1	s52860.1	0	89681874	A	G
1	OAR1_95378272.1	0	89740243	A	G
1	OAR1_95415929.1	0	89777123	A	G
1	OAR1_95575297.1	0	89930085	A	G
1	OAR1_95723314.1	0	90073375	A	G
1	s00815.1	0	90099232	G	A
1	OAR1_95809076.1	0	90160936	G	A
1	s31568.1	0	90211328	G	A
1	OAR1_95907578.1	0	90257337	C	A
1	OAR1_96010308.1	0	90358877	G	A
1	OAR1_96072427.1	0	90407084	G	A
1	OAR1_96148377.1	0	90491969	C	A
1	s66236.1	0	90535317	A	G
1	s56191.1	0	90594316	G	A
1	OAR1_96325332.1	0	90657982	G	A
1	s46446.1	0	90705417	A	C
1	OAR1_96407711.1	0	90743591	G	A
1	OAR1_96450987.1	0	90784257	A	G
1	OAR1_96507420.1	0	90847435	A	G
1	OAR1_96567523.1	0	90909802	A	T
1	OAR1_96574677.1	0	90916173	G	C
1	s46849.1	0	91060091	A	G
1	s73445.1	0	91102925	A	G
1	OAR1_96866032.1	0	91207938	G	A
1	s67307.1	0	91573814	G	A
1	s04845.1	0	91656502	A	G
1	OAR1_97420877.1	0	91765644	G	A
1	OAR1_97455754.1	0	91794880	A	G
1	s33813.1	0	91850606	A	G
1	OAR1_97526403.1	0	91863473	A	G
1	OAR1_97533784.1	0	91870258	A	G
1	OAR1_97622932.1	0	91951411	A	G
1	s18708.1	0	91968198	G	A
1	OAR1_97734885.1	0	92068054	G	A
1	OAR1_97871065.1	0	92199225	A	G
1	OAR1_97929861.1	0	92258956	G	A
1	s67398.1	0	92306480	A	G
1	OAR1_98050550.1	0	92379263	A	G
1	OAR1_98069576.1	0	92399048	A	G
1	OAR1_98091788.1	0	92420657	G	C
1	OAR1_98194808.1	0	92516153	A	G
1	OAR1_98210681.1	0	92531392	G	A
1	OAR1_98252911_X.1	0	92570801	A	G
1	OAR1_98387145.1	0	92704734	A	G
1	OAR1_98453311.1	0	92766266	A	G
1	s10849.1	0	92805470	G	A
1	s71463.1	0	92861378	G	A
1	s36197.1	0	92984329	A	G
1	OAR1_98748279.1	0	93015294	G	A
1	OAR1_98760723.1	0	93028256	A	T
1	s20944.1	0	93164296	A	G
1	OAR1_99010986.1	0	93191123	A	G
1	OAR1_99059147.1	0	93238731	G	A
1	OAR1_99155862.1	0	93325284	A	G
1	OAR1_99220211.1	0	93395366	A	G
1	s09604.1	0	93453076	A	G
1	OAR1_99324339.1	0	93500218	A	G
1	s13622.1	0	93561901	A	C
1	s71903.1	0	93638496	A	G
1	OAR1_99502938.1	0	93676624	A	G
1	OAR1_99534565.1	0	93712074	G	A
1	OAR1_99571185.1	0	93755255	C	A
1	s59919.1	0	93793548	G	A
1	OAR1_99670410.1	0	93851367	A	G
1	OAR1_99762260.1	0	93940341	C	A
1	OAR1_99885488.1	0	94039355	A	G
1	OAR1_99899727.1	0	94050486	A	G
1	s47850.1	0	94162391	G	A
1	s70940.1	0	94206987	G	A
1	s09080.1	0	94310141	A	G
1	OAR1_100197637.1	0	94332471	A	G
1	s67278.1	0	94377572	G	A
1	OAR1_100326881.1	0	94466756	G	A
1	OAR1_100380276.1	0	94498911	G	A
1	s27394.1	0	94526647	C	A
1	OAR1_100440876.1	0	94550859	G	A
1	s10227.1	0	94645894	G	A
1	OAR1_100651420.1	0	94722198	A	G
1	OAR1_100659997.1	0	94731106	A	G
1	OAR1_100718698.1	0	94793784	G	A
1	s72240.1	0	94802323	A	G
1	OAR1_100577509.1	0	94806594	A	C
1	OAR1_100765315.1	0	94837526	A	G
1	s71557.1	0	94876627	A	G
1	OAR1_100874172.1	0	94940617	A	G
1	OAR1_100921673.1	0	94993712	A	G
1	OAR1_101357689.1	0	95153594	G	A
1	OAR1_101371162.1	0	95172795	A	G
1	OAR1_101551222.1	0	95265747	G	A
1	OAR1_101648887.1	0	95369397	G	A
1	s27653.1	0	95455819	G	A
1	s30347.1	0	95497214	G	A
1	s75453.1	0	95578747	G	A
1	OAR1_101890858.1	0	95617371	G	A
1	OAR1_101903895.1	0	95629807	A	G
1	OAR1_102019027.1	0	95740733	A	G
1	OAR1_102034346.1	0	95758285	A	G
1	OAR1_102071635.1	0	95792924	G	C
1	OAR1_102129382.1	0	95846720	A	G
1	DU232924_365.1	0	95879017	G	A
1	OAR1_102225758.1	0	95939100	A	G
1	OAR1_102255542.1	0	95967558	A	G
1	s32322.1	0	96005302	C	A
1	s73440.1	0	96067482	A	G
1	s54125.1	0	96084447	T	A
1	OAR1_102453321.1	0	96168516	A	G
1	OAR1_102657756.1	0	96329082	G	A
1	OAR1_102571136.1	0	96341598	G	A
1	OAR1_102720326.1	0	96346369	G	A
1	OAR1_102765359.1	0	96402236	C	A
1	OAR1_102798353.1	0	96412845	C	A
1	s31834.1	0	96426120	A	G
1	OAR1_102870109.1	0	96463784	A	C
1	s42405.1	0	96523442	A	G
1	OAR1_103051402.1	0	96650555	G	A
1	OAR1_103183067.1	0	96782015	A	C
1	OAR1_103199431.1	0	96798052	G	A
1	DU344050_171.1	0	96806235	A	G
1	OAR1_103343127.1	0	96860276	G	A
1	OAR1_103393742.1	0	96909929	G	A
1	OAR1_103445194.1	0	96960192	A	G
1	OAR1_103790218.1	0	97209577	C	G
1	OAR1_103842407.1	0	97278922	A	G
1	OAR1_103872786.1	0	97314205	A	G
1	s57208.1	0	97472681	G	A
1	OAR1_104036819.1	0	97501025	G	A
1	OAR1_104096524.1	0	97563934	A	G
1	s12181.1	0	97587262	G	A
1	s72122.1	0	97627565	G	A
1	s30100.1	0	97688412	G	A
1	OAR1_104272909.1	0	97777084	G	A
1	s53706.1	0	97808486	C	A
1	s58747.1	0	97853329	A	G
1	OAR1_104439888.1	0	97882373	G	A
1	OAR1_104544639.1	0	97987628	A	G
1	OAR1_104579485.1	0	98024109	A	G
1	OAR1_104589897.1	0	98034129	G	A
1	s19579.1	0	98089781	A	G
1	OAR1_104682161.1	0	98117138	A	C
1	s47338.1	0	98211805	A	C
1	s28409.1	0	98252334	A	G
1	OAR1_104822875.1	0	98259388	G	A
1	OAR1_105078097.1	0	98412220	A	C
1	s58109.1	0	98476073	A	G
1	OAR1_105916901.1	0	98698690	G	A
1	DU427993_302.1	0	98778433	G	A
1	s31394.1	0	98836848	A	G
1	OAR1_106079123.1	0	98863481	G	A
1	s53969.1	0	98931858	A	G
1	OAR1_106285844.1	0	99008247	G	A
1	s48043.1	0	99024896	G	A
1	OAR1_106359397.1	0	99077958	C	A
1	OAR1_106406464.1	0	99129941	A	G
1	s55590.1	0	99223381	C	A
1	DU295978_729.1	0	99283857	G	A
1	OAR1_106674862.1	0	99393734	A	G
1	s09516.1	0	99470201	A	G
1	s13860.1	0	99545758	G	A
1	OAR1_106884058.1	0	99602130	C	A
1	OAR1_106946819.1	0	99667634	A	G
1	OAR1_106967184.1	0	99687358	G	A
1	OAR1_107103247.1	0	99799572	G	A
1	OAR1_107139545.1	0	99832319	A	G
1	DU461176_154.1	0	99896856	G	A
1	OAR1_107239370.1	0	99931717	A	G
1	OAR1_107287431.1	0	99972078	G	A
1	s16015.1	0	100001324	C	A
1	OAR1_107354355.1	0	100036439	A	G
1	OAR1_107415569.1	0	100102493	T	A
1	s41776.1	0	100117532	A	G
1	s39873.1	0	100153143	A	G
1	OAR1_107504871.1	0	100185774	G	A
1	OAR1_107574976.1	0	100255386	G	A
1	OAR1_107634967.1	0	100318127	A	G
1	OAR1_107666073.1	0	100350621	G	A
1	s14189.1	0	100408928	A	G
1	OAR1_107797839.1	0	100477080	C	A
1	OAR1_107829996.1	0	100506920	G	A
1	s71483.1	0	100551565	G	A
1	s75820.1	0	100644305	G	A
1	OAR1_107977315.1	0	100661315	A	C
1	s62343.1	0	100713451	C	A
1	s71474.1	0	101057409	A	G
1	OAR1_108602541.1	0	101201026	A	G
1	s55110.1	0	101230835	G	A
1	OAR1_108694371.1	0	101287466	A	G
1	OAR1_108764473.1	0	101355308	A	G
1	OAR1_108774968.1	0	101365721	G	A
1	OAR1_108852238.1	0	101431053	G	A
1	OAR1_108911481.1	0	101480782	A	G
1	s22463.1	0	101522273	A	G
1	s62883.1	0	101587009	G	A
1	OAR1_109053158.1	0	101631067	G	A
1	DU317751_332.1	0	101679484	G	A
1	OAR1_109153018.1	0	101713120	G	A
1	OAR1_109238831.1	0	101807443	C	A
1	s06116.1	0	101820263	A	G
1	OAR1_109602753.1	0	101965756	C	A
1	OAR1_109610813.1	0	101974915	A	G
1	OAR1_109705647.1	0	102104656	A	G
1	OAR1_109764382_X.1	0	102128665	A	G
1	s56889.1	0	102206246	A	G
1	OAR1_109879519.1	0	102231394	G	A
1	OAR1_109929835.1	0	102276657	G	A
1	s33937.1	0	102295523	A	G
1	s32360.1	0	102357366	A	G
1	s30465.1	0	102446435	G	A
1	OAR1_110170625.1	0	102503523	A	G
1	s70081.1	0	102627977	C	A
1	OAR1_110429233.1	0	102726016	G	A
1	s69624.1	0	102892031	A	G
1	OAR1_110626692.1	0	102921077	A	G
1	OAR1_110679887.1	0	102971821	G	A
1	OAR1_110741899.1	0	103033811	G	A
1	s75426.1	0	103152324	A	G
1	s60612.1	0	103218252	C	G
1	s37342.1	0	103261698	A	G
1	OAR1_110989185.1	0	103285629	G	A
1	OAR1_111034114.1	0	103330948	C	A
1	s08615.1	0	103379935	A	G
1	250506CS3900414400001_1178.1	0	103396552	G	A
1	OAR1_111159099.1	0	103452513	A	G
1	s54626.1	0	103509463	A	G
1	s17035.1	0	103616637	A	G
1	s74483.1	0	103658234	A	G
1	s33396.1	0	103676649	A	G
1	s15183.1	0	103737114	G	A
1	s32825.1	0	103763637	G	A
1	s24278.1	0	103939590	A	G
1	OAR1_111667644.1	0	103949935	A	C
1	OAR1_111681099.1	0	103963830	G	A
1	OAR1_111897874.1	0	104053989	A	G
1	OAR1_111905392.1	0	104058495	A	G
1	OAR1_111942228.1	0	104095671	A	G
1	OAR1_112076929.1	0	104227981	G	A
1	OAR1_112134807.1	0	104286297	A	G
1	OAR1_112239116.1	0	104387479	C	A
1	s34776.1	0	104485515	A	T
1	OAR1_112382083.1	0	104520159	G	A
1	OAR1_112480565.1	0	104619053	G	A
1	OAR1_112524488.1	0	104664622	G	A
1	OAR1_112587247.1	0	104727312	A	G
1	s04333.1	0	104733901	G	A
1	s09177.1	0	104788917	G	A
1	s55826.1	0	104845414	A	G
1	OAR1_112896959.1	0	105145053	A	G
1	OAR1_112914096.1	0	105159143	C	A
1	OAR1_112952978.1	0	105198226	G	A
1	s45548.1	0	105291839	G	A
1	s53506.1	0	105391945	A	G
1	s66245.1	0	105460343	G	A
1	s47856.1	0	105512098	G	A
1	s32453.1	0	105553755	G	A
1	OAR1_113402761.1	0	105614647	C	A
1	s65231.1	0	105697484	G	A
1	s01025.1	0	105778875	A	G
1	OAR1_114069491_X.1	0	105911311	A	G
1	OAR1_114388832.1	0	106325264	G	A
1	OAR1_114418178.1	0	106341474	A	G
1	s40614.1	0	106510029	A	G
1	OAR1_114647847.1	0	106538632	A	G
1	OAR1_114728454.1	0	106631159	A	C
1	OAR1_114784862.1	0	106688850	A	C
1	s53017.1	0	106985571	G	A
1	OAR1_115148286.1	0	107015051	A	G
1	OAR1_116061476.1	0	107301581	A	G
1	OAR1_116120138.1	0	107359930	G	A
1	OAR1_116289067.1	0	107428243	G	A
1	OAR1_116407937.1	0	107580381	G	A
1	OAR1_116535590.1	0	107696790	G	A
1	OAR1_116586605.1	0	107753302	G	A
1	OAR1_116651151.1	0	107828025	G	A
1	OAR1_116671699.1	0	107866754	A	G
1	s43611.1	0	107965473	A	G
1	OAR1_116830364.1	0	108001622	G	A
1	s13370.1	0	108116540	G	A
1	OAR1_117058347.1	0	108262241	A	G
1	OAR1_117069007.1	0	108272813	G	A
1	OAR1_117122442.1	0	108321166	A	G
1	OAR1_117144883.1	0	108334841	A	G
1	OAR1_117165620.1	0	108366171	C	A
1	OAR1_117214017.1	0	108415563	G	A
1	OAR1_117268913.1	0	108471215	A	G
1	s01623.1	0	108571280	A	G
1	OAR1_117386913.1	0	108587838	A	G
1	OAR1_117452092.1	0	108645460	A	G
1	OAR1_117524736.1	0	108729065	A	C
1	s08236.1	0	108828064	A	G
1	s75030.1	0	108900556	C	A
1	OAR1_117728649.1	0	108945414	A	G
1	OAR1_117762259.1	0	108985684	G	A
1	s28234.1	0	109063783	G	A
1	s53597.1	0	109095881	G	A
1	s41969.1	0	109110096	A	G
1	OAR1_117951301.1	0	109177873	A	G
1	OAR1_117978374.1	0	109210933	C	G
1	s49070.1	0	109251246	G	A
1	s28476.1	0	109303834	A	G
1	OAR1_118181628.1	0	109411354	A	G
1	s49913.1	0	109499500	A	G
1	s23714.1	0	109651308	A	G
1	s35704.1	0	109703706	A	G
1	OAR1_118520739.1	0	109749708	C	A
1	OAR1_118619500.1	0	109822991	A	G
1	OAR1_118659502.1	0	109871391	C	A
1	OAR1_118773744.1	0	109954860	T	A
1	OAR1_118879418.1	0	110072014	G	A
1	OAR1_118992470.1	0	110163602	G	A
1	OAR1_119039319.1	0	110216364	A	C
1	OAR1_119093119.1	0	110289920	A	G
1	OAR1_119154049.1	0	110359176	A	G
1	s33242.1	0	110560710	A	G
1	s10878.1	0	110658531	C	A
1	OAR1_119469795.1	0	110661295	G	A
1	OAR1_119599313.1	0	110783607	G	C
1	OAR1_119613390.1	0	110797980	T	A
1	OAR1_119764980.1	0	110869124	A	G
1	DU276869_95.1	0	110928043	G	A
1	OAR1_119922403.1	0	110990221	C	G
1	OAR1_120032190.1	0	111117945	C	A
1	OAR1_120042847.1	0	111128988	G	A
1	OAR1_120096443.1	0	111150839	T	A
1	OAR1_120133939.1	0	111189357	G	A
1	OAR1_120197222.1	0	111269114	C	A
1	OAR1_120223176.1	0	111294404	A	G
1	OAR1_120333510.1	0	111404594	G	A
1	s53603.1	0	111466899	A	G
1	s56663.1	0	111532788	A	G
1	OAR1_120499258.1	0	111568378	A	G
1	OAR1_120528715.1	0	111586399	G	A
1	OAR1_120550895.1	0	111609419	A	T
1	OAR1_120657039.1	0	111624329	G	A
1	OAR1_120685177.1	0	111652426	A	G
1	OAR1_120726437.1	0	111691662	G	A
1	OAR1_120745945.1	0	111713196	G	A
1	OAR1_120751589.1	0	111718901	A	G
1	s61852.1	0	111828371	A	G
1	DU179070_177.1	0	111844148	G	A
1	s22519.1	0	111857157	A	G
1	OAR1_120926458.1	0	111892027	C	A
1	s09664.1	0	111943848	A	G
1	OAR1_121062810.1	0	112031715	A	G
1	OAR1_121168723.1	0	112137172	G	A
1	OAR1_121196860.1	0	112167358	G	A
1	s65722.1	0	112252559	A	C
1	s27513.1	0	112312895	A	G
1	OAR1_121390041.1	0	112353711	A	G
1	OAR1_121425150.1	0	112387194	G	A
1	s12524.1	0	112576524	G	A
1	OAR1_121649640.1	0	112600505	G	A
1	OAR1_121707787.1	0	112661619	G	A
1	OAR1_121762248.1	0	112935406	A	G
1	OAR1_121867144.1	0	113034032	G	A
1	OAR1_121923465.1	0	113087340	C	A
1	OAR1_121954489.1	0	113119588	G	A
1	OAR1_122021360.1	0	113185540	C	A
1	OAR1_122053305.1	0	113218970	G	A
1	OAR1_122163337.1	0	113329314	A	G
1	OAR1_122238409.1	0	113385507	G	A
1	OAR1_122317413.1	0	113456591	A	C
1	OAR1_122342864.1	0	113482104	C	A
1	OAR1_122386859.1	0	113518047	G	A
1	OAR1_122656397.1	0	113709435	G	A
1	OAR1_122715518.1	0	113771148	G	A
1	OAR1_122737941.1	0	113773533	G	A
1	s10597.1	0	113815841	G	A
1	OAR1_122814829.1	0	113841856	G	A
1	OAR1_122825051.1	0	113851038	G	A
1	OAR1_122946739.1	0	113966217	A	G
1	OAR1_122975063.1	0	113996479	G	A
1	OAR1_123031238.1	0	114050050	A	G
1	OAR1_123131417.1	0	114148213	G	A
1	OAR1_123158743.1	0	114178613	A	G
1	OAR1_123217898.1	0	114233239	G	A
1	s00550.1	0	114238702	C	A
1	OAR1_123484291.1	0	114279671	A	G
1	OAR1_123352253.1	0	114350872	A	T
1	OAR1_123473996.1	0	114485857	A	G
1	OAR1_123558417.1	0	114575211	A	G
1	OAR1_123594195.1	0	114611008	C	A
1	s07253.1	0	114652213	G	A
1	s53428.1	0	114704140	G	A
1	s07863.1	0	114766836	A	G
1	s23936.1	0	114785821	A	G
1	s65345.1	0	114824235	A	G
1	s20089.1	0	114864403	A	G
1	OAR1_123916688.1	0	114937787	G	A
1	OAR1_124056189.1	0	114969911	A	C
1	OAR1_124078281.1	0	114991297	G	A
1	OAR1_123965165.1	0	115056184	A	G
1	OAR1_124002420.1	0	115091200	A	G
1	OAR1_124151951.1	0	115131726	G	A
1	OAR1_124203566.1	0	115232883	A	G
1	s06679.1	0	115323591	A	G
1	OAR1_124342458_X.1	0	115358497	A	G
1	s20325.1	0	115399713	G	A
1	s32443.1	0	115427224	G	A
1	s04035.1	0	115442303	A	G
1	OAR1_124487465.1	0	115486814	A	G
1	s06849.1	0	115561511	A	G
1	s75317.1	0	115617466	G	A
1	OAR1_124689057.1	0	115678837	A	G
1	OAR1_124724230.1	0	115715878	G	A
1	OAR1_124773847.1	0	115776509	A	G
1	s02795.1	0	115834377	G	A
1	OAR1_124914407.1	0	115916263	G	A
1	OAR1_124986880.1	0	115994782	A	G
1	OAR1_125144618.1	0	116144334	C	A
1	s03118.1	0	116226659	G	A
1	s32974.1	0	116253103	G	A
1	OAR1_125275563.1	0	116284488	A	G
1	s46461.1	0	116332319	A	G
1	OAR1_125367772.1	0	116388486	C	A
1	OAR1_125435801.1	0	116462371	A	G
1	OAR1_125652023.1	0	116602928	G	A
1	OAR1_125674522.1	0	116625858	C	A
1	OAR1_125729485.1	0	116677145	C	A
1	OAR1_125784636.1	0	116720269	G	A
1	OAR1_126048491.1	0	116813204	C	A
1	OAR1_126151335.1	0	116914951	C	A
1	OAR1_126181183.1	0	116943573	A	G
1	OAR1_126268263.1	0	117032949	A	G
1	OAR1_126274781.1	0	117038456	C	A
1	s72028.1	0	117266987	A	G
1	OAR1_126708341.1	0	117471199	G	A
1	OAR1_126906533_X.1	0	117637440	A	G
1	s14003.1	0	117734111	A	G
1	OAR1_127060133.1	0	117776215	G	A
1	s71952.1	0	117853727	A	G
1	s61108.1	0	117888142	G	A
1	s49384.1	0	117927713	A	G
1	OAR1_127228047.1	0	117944910	A	G
1	OAR1_127291951.1	0	118009977	A	G
1	s73007.1	0	118072664	A	C
1	OAR1_127384626.1	0	118108024	G	A
1	s01352.1	0	118198880	G	A
1	s62517.1	0	118509294	A	G
1	OAR1_127962239.1	0	118639747	A	G
1	OAR1_128046390.1	0	118725422	G	A
1	s47989.1	0	118821440	A	G
1	OAR1_129060358.1	0	119053600	A	T
1	s50795.1	0	119102800	A	G
1	OAR1_129152329.1	0	119148357	A	G
1	OAR1_129284378.1	0	119287819	G	A
1	s29404.1	0	119346801	G	A
1	s70345.1	0	119383226	A	C
1	s61080.1	0	119554142	C	A
1	s47660.1	0	119623199	G	A
1	s52128.1	0	119826739	G	A
1	OAR1_130003540.1	0	119845352	G	A
1	OAR1_130047557.1	0	119889124	G	A
1	OAR1_130071249_X.1	0	119914955	A	C
1	OAR1_130129851.1	0	119972311	A	G
1	OAR1_130258553.1	0	120096677	G	A
1	s58074.1	0	120158566	A	C
1	OAR1_130500676.1	0	120328434	G	A
1	s43808.1	0	120431530	G	A
1	OAR1_130649077.1	0	120476435	A	G
1	s48533.1	0	120579850	A	G
1	OAR1_130882100.1	0	120718778	A	G
1	s28741.1	0	120758730	A	C
1	s13901.1	0	120787119	C	A
1	OAR1_130963825.1	0	120799550	A	G
1	OAR1_131026368.1	0	120864697	A	G
1	OAR1_131165545.1	0	121009077	A	G
1	OAR1_131185069.1	0	121027498	A	G
1	s05189.1	0	121169033	A	G
1	OAR1_131439670.1	0	121288671	G	A
1	s66718.1	0	121452500	A	G
1	s38003.1	0	121469713	A	G
1	OAR1_131669529.1	0	121519954	A	G
1	OAR1_131707541.1	0	121557067	A	G
1	OAR1_131763544.1	0	121614541	A	G
1	s37282.1	0	121626464	A	C
1	OAR1_131827158.1	0	121682770	G	A
1	s42578.1	0	121706523	G	A
1	OAR1_131881954.1	0	121743774	A	G
1	OAR1_131920951.1	0	121783023	A	G
1	s39769.1	0	121839751	G	A
1	OAR1_131996238.1	0	121859518	A	G
1	OAR1_132131514.1	0	121990384	C	A
1	OAR1_132154345.1	0	122010722	G	A
1	OAR1_132365597.1	0	122133548	A	C
1	OAR1_132430100.1	0	122225092	A	G
1	s05893.1	0	122260043	A	G
1	s31436.1	0	122294243	A	G
1	OAR1_132533817.1	0	122335503	A	G
1	s01965.1	0	122418723	C	A
1	s32542.1	0	122454349	A	G
1	s41070.1	0	122531161	G	A
1	s49103.1	0	122538850	G	A
1	OAR1_132804425.1	0	122567977	G	A
1	OAR1_132826186.1	0	122588246	G	A
1	s37055.1	0	122632485	C	A
1	OAR1_132909958.1	0	122669240	A	G
1	OAR1_132959976.1	0	122722503	A	G
1	OAR1_133042405.1	0	122803355	G	A
1	OAR1_133138259.1	0	122909579	A	G
1	OAR1_133238194.1	0	123044384	A	C
1	OAR1_133250051.1	0	123057468	G	A
1	OAR1_133394698.1	0	123153754	G	A
1	OAR1_133535707.1	0	123245645	A	G
1	OAR1_133693614.1	0	123394151	G	A
1	OAR1_133773608.1	0	123488678	A	C
1	OAR1_134014841.1	0	123642521	G	A
1	OAR1_134035072.1	0	123661951	A	G
1	OAR1_134092466.1	0	123717998	A	G
1	OAR1_134104741.1	0	123730480	G	A
1	OAR1_134153744.1	0	123774002	A	G
1	OAR1_134233775.1	0	123854115	G	A
1	OAR1_134282789.1	0	123905739	G	A
1	s60878.1	0	123937537	G	A
1	OAR1_134361776.1	0	123981638	A	G
1	OAR1_134528666.1	0	124117118	A	G
1	OAR1_134596582.1	0	124175789	G	A
1	OAR1_134608202.1	0	124183658	G	A
1	OAR1_244216286.1	0	124210444	A	G
1	OAR1_134686503.1	0	124269913	G	A
1	OAR1_134771247_X.1	0	124361974	G	A
1	OAR1_134825689.1	0	124417497	G	A
1	OAR1_134851296.1	0	124444943	G	A
1	OAR1_135031858.1	0	124599039	A	G
1	OAR1_135080835.1	0	124644768	A	C
1	OAR1_135091041.1	0	124654663	A	G
1	OAR1_135170990.1	0	124734785	C	A
1	OAR1_135202799.1	0	124765714	G	A
1	OAR1_135222269.1	0	124787149	A	G
1	OAR1_135241908_X.1	0	124804691	G	A
1	s12152.1	0	124951384	G	A
1	OAR1_135432075.1	0	124999102	G	A
1	OAR1_135442243.1	0	125008341	C	A
1	OAR1_135563277.1	0	125050209	A	G
1	OAR1_135728261.1	0	125162941	G	A
1	OAR1_135764540.1	0	125198643	A	C
1	s71101.1	0	125245649	G	A
1	OAR1_135892102.1	0	125327862	A	G
1	s35304.1	0	125390110	A	G
1	OAR1_135970554.1	0	125403820	A	G
1	OAR1_136022218.1	0	125449159	C	A
1	OAR1_136080786.1	0	125494217	G	A
1	OAR1_136123136.1	0	125539975	G	A
1	OAR1_136190813.1	0	125605357	G	A
1	OAR1_136249417.1	0	125670898	A	G
1	OAR1_136289825.1	0	125711444	C	A
1	OAR1_136351902.1	0	125782774	A	G
1	OAR1_136442058.1	0	125861927	G	A
1	s61043.1	0	125948359	A	G
1	OAR1_136555056.1	0	125982718	G	A
1	OAR1_136609882_X.1	0	126045300	A	G
1	OAR1_136656822.1	0	126097899	C	A
1	OAR1_136708532.1	0	126148341	A	G
1	OAR1_136806644.1	0	126207967	G	A
1	OAR1_136840234.1	0	126253541	C	A
1	OAR1_136883193.1	0	126296769	G	A
1	OAR1_136912505.1	0	126339742	G	A
1	OAR1_136949038.1	0	126374555	G	A
1	OAR1_136990502.1	0	126412940	G	A
1	OAR1_137023434.1	0	126447701	A	G
1	OAR1_137081322.1	0	126495790	G	A
1	OAR1_137125494.1	0	126532548	A	G
1	OAR1_137180881.1	0	126584831	G	A
1	s14083.1	0	126805818	A	G
1	OAR1_137481062.1	0	126860653	G	A
1	OAR1_137524319.1	0	126896907	A	C
1	OAR1_137629618.1	0	127003071	A	C
1	OAR1_137688213.1	0	127065753	A	C
1	OAR1_137752062.1	0	127123575	G	A
1	OAR1_137761966.1	0	127135921	G	A
1	OAR1_137791545.1	0	127175029	T	A
1	OAR1_137928314.1	0	127261069	G	A
1	OAR1_137974140.1	0	127304861	G	A
1	OAR1_138003536.1	0	127335393	G	A
1	OAR1_138124922.1	0	127464360	G	A
1	OAR1_138135147.1	0	127473956	A	G
1	s23515.1	0	127556461	A	G
1	OAR1_138245692.1	0	127588005	G	A
1	OAR1_138302052.1	0	127642232	G	A
1	OAR1_138411261.1	0	127679169	A	G
1	OAR1_138571443.1	0	127851676	C	A
1	OAR1_138660717.1	0	127943983	A	C
1	OAR1_138666672.1	0	127952441	A	G
1	OAR1_138728035.1	0	128014638	G	A
1	OAR1_138815385.1	0	128103358	G	A
1	OAR1_138841186.1	0	128129759	C	A
1	OAR1_138899845.1	0	128188730	G	A
1	OAR1_138926518.1	0	128211653	A	G
1	s37315.1	0	128265896	C	A
1	OAR1_139039712.1	0	128330166	A	G
1	s17980.1	0	128375287	G	A
1	OAR1_139116476.1	0	128404190	A	G
1	s54562.1	0	128439336	C	A
1	s43056.1	0	128490718	A	G
1	OAR1_139235849.1	0	128524030	G	A
1	s68780.1	0	128584449	A	G
1	s63741.1	0	128615145	A	G
1	OAR1_139351292.1	0	128640217	G	A
1	OAR1_139429254.1	0	128715957	A	G
1	OAR1_139515303.1	0	128801913	G	A
1	DU354639_611.1	0	128835155	G	A
1	OAR1_139589705.1	0	128879401	C	A
1	OAR1_139783950.1	0	129072656	A	G
1	OAR1_140089069.1	0	129317012	G	A
1	OAR1_140104902.1	0	129332577	C	A
1	OAR1_140201087.1	0	129411310	A	G
1	OAR1_140218970.1	0	129445034	A	G
1	OAR1_140350378.1	0	129585126	G	A
1	s74221.1	0	129633402	G	A
1	OAR1_140507741.1	0	129692714	G	A
1	OAR1_140547067.1	0	129730416	G	A
1	OAR1_140748390.1	0	129788417	G	A
1	OAR1_140687824.1	0	129859340	A	G
1	OAR1_140644855.1	0	129908771	A	G
1	s50643.1	0	129993119	A	G
1	OAR1_140839521.1	0	130024767	A	G
1	OAR1_140888142.1	0	130072607	C	A
1	OAR1_140939577.1	0	130124668	G	A
1	OAR1_141087385.1	0	130275832	G	A
1	OAR1_141238544.1	0	130421108	G	A
1	OAR1_141389785.1	0	130578478	G	A
1	OAR1_141439663.1	0	130636898	A	G
1	OAR1_141493314.1	0	130703123	G	A
1	OAR1_141563389.1	0	130774107	G	A
1	OAR1_141580492.1	0	130797358	A	C
1	OAR1_141874294.1	0	130950616	A	G
1	OAR1_141771243.1	0	131058718	A	G
1	OAR1_141731333.1	0	131092601	G	A
1	OAR1_142079316.1	0	131229251	A	G
1	OAR1_142352384.1	0	131468364	A	G
1	OAR1_142376063.1	0	131498756	A	G
1	OAR1_142439001.1	0	131560617	C	A
1	OAR1_142494315.1	0	131619906	G	A
1	OAR1_142588286.1	0	131702493	A	C
1	OAR1_142695228.1	0	131826506	G	A
1	OAR1_142723820.1	0	131856629	G	A
1	OAR1_142765762.1	0	131892524	G	A
1	OAR1_142775916.1	0	131901560	G	A
1	OAR1_142835546.1	0	131951545	G	A
1	OAR1_142923563.1	0	132054732	C	A
1	OAR1_142947341.1	0	132078603	A	G
1	OAR1_142990935.1	0	132124791	G	A
1	OAR1_143087719.1	0	132246300	A	C
1	OAR1_143114251.1	0	132274928	A	G
[truncated: 34,961 more rows]
