# Supplementary material for: Genomic signatures of adaptive introgression from European mouflon into domestic sheep
Source: Sci Rep. 2017 Aug 8;7:7623. doi: 10.1038/s41598-017-07382-7 (PMC5548776; doi:10.1038/s41598-017-07382-7)
Supplement: Supplementary file 2 — Supplementary data [file 41598_2017_7382_MOESM2_ESM.zip › Barbato_2016.fam]

MCyp 92_MufloneCy 0 0 0 -9
MCyp 101_MufloneCy 0 0 0 -9
MCyp 113_MufloneCy 0 0 0 -9
MIra MIra-C3-0001 0 0 0 -9
MIra MIra-D6-0003 0 0 0 -9
MSpa EMF1 0 0 0 -9
MSpa EMF2 0 0 0 -9
MSpa EMF3 0 0 0 -9
MSpa EMF4 0 0 0 -9
MSpa EMF5 0 0 0 -9
MSpa EMF6 0 0 0 -9
MSpa EMF7 0 0 0 -9
MSpa EMF8 0 0 0 -9
MSpa EMF9 0 0 0 -9
MSpa EMF10 0 0 0 -9
MSpa EMF11 0 0 0 -9
MSpa EMF12 0 0 0 -9
MSpa EMF13 0 0 0 -9
MSpa EMF14 0 0 0 -9
MSpa EMF15 0 0 0 -9
MSpa EMF16 0 0 0 -9
MSpa EMF20 0 0 0 -9
MSpa EMF21 0 0 0 -9
MSpa EMF22 0 0 0 -9
MSpa EMF23 0 0 0 -9
MSpa EMF24 0 0 0 -9
MHun 114_MufloneH 0 0 0 -9
MHun 115_MufloneH 0 0 0 -9
MHun 116_MufloneH 0 0 0 -9
MHun 117_MufloneH 0 0 0 -9
MHun 118_MufloneH 0 0 0 -9
MHun 119_MufloneH 0 0 0 -9
MHun 120_MufloneH 0 0 0 -9
MHun 121_MufloneH 0 0 0 -9
MCor 106_MufloneCo 0 0 0 -9
MCor 108_MufloneCo 0 0 0 -9
MCor 109_MufloneCo 0 0 0 -9
MSar2 72_MufloneS 0 0 0 -9
MSar2 73_MufloneS 0 0 0 -9
MSar2 74_MufloneS 0 0 0 -9
MSar2 75_MufloneS 0 0 0 -9
MSar2 76_MufloneS 0 0 0 -9
MSar2 77_MufloneS 0 0 0 -9
MSar2 78_MufloneS 0 0 0 -9
MSar2 79_MufloneS 0 0 0 -9
MSar1 1_C5-1992-A 0 0 0 -9
MSar1 2_C5-1993-A 0 0 0 -9
MSar1 3_C5-1994-A 0 0 0 -9
MSar1 4_C5-1995-A 0 0 0 -9
MSar1 5_C5-1996-A 0 0 0 -9
MSar1 6_C5-1997-A 0 0 0 -9
MSar1 14_MufloneS 0 0 0 -9
MSar1 15_MufloneS 0 0 0 -9
MSar1 28_MufloneS 0 0 0 -9
MSar1 29_MufloneS 0 0 0 -9
MSar1 30_MufloneS 0 0 0 -9
MSar1 33_MufloneS 0 0 0 -9
MSar1 34_MufloneS 0 0 0 -9
MSar1 35_MufloneS 0 0 0 -9
MSar1 41_MufloneS 0 0 0 -9
MSar1 43_MufloneS 0 0 0 -9
MSar1 50_MufloneS 0 0 0 -9
MSar1 51_MufloneS 0 0 0 -9
MSar1 56_MufloneS 0 0 0 -9
MSar3 SMF1 0 0 0 -9
MSar3 SMF2 0 0 0 -9
MSar3 SMF3 0 0 0 -9
MSar3 SMF4 0 0 0 -9
MSar3 SMF5 0 0 0 -9
MSar3 SMF6 0 0 0 -9
MSar3 SMF7 0 0 0 -9
MSar3 SMF8 0 0 0 -9
MSar3 SMF9 0 0 0 -9
MSar3 SMF10 0 0 0 -9
MSar3 SMF11 0 0 0 -9
MSar3 SMF12 0 0 0 -9
MSar3 SMF13 0 0 0 -9
MSar3 SMF14 0 0 0 -9
MSar3 SMF15 0 0 0 -9
MSar3 SMF16 0 0 0 -9
MSar3 SMF17 0 0 0 -9
MSar3 SMF18 0 0 0 -9
MSar3 SMF19 0 0 0 -9
MSar3 SMF20 0 0 0 -9
MSar3 SMF21 0 0 0 -9
MSar3 SMF22 0 0 0 -9
MSar3 SMF23 0 0 0 -9
MSar3 SMF24 0 0 0 -9
MSar3 SMF25 0 0 0 -9
MSar3 SMF26 0 0 0 -9
MSar3 SMF27 0 0 0 -9
MSar3 SMF28 0 0 0 -9
SAB SAB1 0 0 0 -9
SAB SAB2 0 0 0 -9
SAB SAB3 0 0 0 -9
SAB SAB4 0 0 0 -9
SAB SAB5 0 0 0 -9
SAB SAB6 0 0 0 -9
SAB SAB7 0 0 0 -9
SAB SAB8 0 0 0 -9
SAB SAB9 0 0 0 -9
SAB SAB10 0 0 0 -9
SAB SAB11 0 0 0 -9
SAB SAB12 0 0 0 -9
SAB SAB13 0 0 0 -9
SAB SAB14 0 0 0 -9
SAB SAB15 0 0 0 -9
SAB SAB16 0 0 0 -9
SAB SAB17 0 0 0 -9
SAB SAB18 0 0 0 -9
SAB SAB19 0 0 0 -9
SAB SAB20 0 0 0 -9
SAR 7_C5-1999-A 0 0 0 -9
SAR 8_C5-2000-A 0 0 0 -9
SAR 9_C5-2001-A 0 0 0 -9
SAR 58_PecoraS 0 0 0 -9
SAR 59_PecoraS 0 0 0 -9
SAR 60_PecoraS 0 0 0 -9
SAR 61_PecoraS 0 0 0 -9
SAR 67_PecoraS 0 0 0 -9
SAR 70_PecoraS 0 0 0 -9
SAR 91_PecoraS 0 0 0 -9
ALT ALT1 0 0 0 -9
ALT ALT2 0 0 0 -9
ALT ALT3 0 0 0 -9
ALT ALT4 0 0 0 -9
ALT ALT5 0 0 0 -9
ALT ALT6 0 0 0 -9
ALT ALT7 0 0 0 -9
ALT ALT8 0 0 0 -9
ALT ALT9 0 0 0 -9
ALT ALT10 0 0 0 -9
ALT ALT11 0 0 0 -9
ALT ALT12 0 0 0 -9
ALT ALT13 0 0 0 -9
ALT ALT14 0 0 0 -9
ALT ALT15 0 0 0 -9
ALT ALT16 0 0 0 -9
ALT ALT17 0 0 0 -9
ALT ALT18 0 0 0 -9
ALT ALT19 0 0 0 -9
ALT ALT20 0 0 0 -9
ALT ALT21 0 0 0 -9
ALT ALT22 0 0 0 -9
ALT ALT23 0 0 0 -9
ALT ALT24 0 0 0 -9
COM COM1 0 0 0 -9
COM COM2 0 0 0 -9
COM COM3 0 0 0 -9
COM COM4 0 0 0 -9
COM COM5 0 0 0 -9
COM COM6 0 0 0 -9
COM COM7 0 0 0 -9
COM COM8 0 0 0 -9
COM COM9 0 0 0 -9
COM COM10 0 0 0 -9
COM COM11 0 0 0 -9
COM COM12 0 0 0 -9
COM COM13 0 0 0 -9
COM COM14 0 0 0 -9
COM COM15 0 0 0 -9
COM COM16 0 0 0 -9
COM COM17 0 0 0 -9
COM COM18 0 0 0 -9
COM COM19 0 0 0 -9
COM COM20 0 0 0 -9
COM COM21 0 0 0 -9
COM COM22 0 0 0 -9
COM COM23 0 0 0 -9
COM COM24 0 0 0 -9
ASM MER1 0 0 0 -9
ASM MER2 0 0 0 -9
ASM MER3 0 0 0 -9
ASM MER4 0 0 0 -9
ASM MER5 0 0 0 -9
ASM MER6 0 0 0 -9
ASM MER7 0 0 0 -9
ASM MER8 0 0 0 -9
ASM MER9 0 0 0 -9
ASM MER10 0 0 0 -9
ASM MER11 0 0 0 -9
ASM MER12 0 0 0 -9
ASM MER13 0 0 0 -9
ASM MER14 0 0 0 -9
ASM MER15 0 0 0 -9
ASM MER16 0 0 0 -9
ASM MER17 0 0 0 -9
ASM MER18 0 0 0 -9
ASM MER19 0 0 0 -9
ASM MER20 0 0 0 -9
ASM MER21 0 0 0 -9
ASM MER22 0 0 0 -9
ASM MER23 0 0 0 -9
ASM MER24 0 0 0 -9
CAS CAS01 0 0 0 -9
CAS CAS02 0 0 0 -9
CAS CAS03 0 0 0 -9
CAS CAS05 0 0 0 -9
CAS CAS06 0 0 0 -9
CAS CAS07 0 0 0 -9
CAS CAS08 0 0 0 -9
CAS CAS09 0 0 0 -9
CAS CAS10 0 0 0 -9
CAS CAS11 0 0 0 -9
CAS CAS12 0 0 0 -9
CAS CAS13 0 0 0 -9
CAS CAS14 0 0 0 -9
CAS CAS15 0 0 0 -9
CAS CAS16 0 0 0 -9
CAS CAS17 0 0 0 -9
CAS CAS18 0 0 0 -9
CAS CAS19 0 0 0 -9
CAS CAS20 0 0 0 -9
CAS CAS21 0 0 0 -9
CAS CAS22 0 0 0 -9
CAS CAS23 0 0 0 -9
CAS CAS24 0 0 0 -9
CHU CHU01 0 0 0 -9
CHU CHU02 0 0 0 -9
CHU CHU03 0 0 0 -9
CHU CHU04 0 0 0 -9
CHU CHU05 0 0 0 -9
CHU CHU06 0 0 0 -9
CHU CHU07 0 0 0 -9
CHU CHU08 0 0 0 -9
CHU CHU09 0 0 0 -9
CHU CHU10 0 0 0 -9
CHU CHU11 0 0 0 -9
CHU CHU12 0 0 0 -9
CHU CHU13 0 0 0 -9
CHU CHU14 0 0 0 -9
CHU CHU15 0 0 0 -9
CHU CHU16 0 0 0 -9
CHU CHU17 0 0 0 -9
CHU CHU18 0 0 0 -9
CHU CHU19 0 0 0 -9
CHU CHU20 0 0 0 -9
CHU CHU21 0 0 0 -9
CHU CHU22 0 0 0 -9
CHU CHU23 0 0 0 -9
CHU CHU24 0 0 0 -9
LAC LAC82 0 0 0 -9
LAC LAC83 0 0 0 -9
LAC LAC84 0 0 0 -9
LAC LAC85 0 0 0 -9
LAC LAC86 0 0 0 -9
LAC LAC87 0 0 0 -9
LAC LAC88 0 0 0 -9
LAC LAC89 0 0 0 -9
LAC LAC90 0 0 0 -9
LAC LAC91 0 0 0 -9
LAC LAC92 0 0 0 -9
LAC LAC93 0 0 0 -9
LAC LAC94 0 0 0 -9
LAC LAC95 0 0 0 -9
LAC LAC96 0 0 0 -9
LAC LAC97 0 0 0 -9
LAC LAC98 0 0 0 -9
LAC LAC99 0 0 0 -9
LAC LAC100 0 0 0 -9
LAC LAC101 0 0 0 -9
LAC LAC102 0 0 0 -9
LAC LAC103 0 0 0 -9
LAC LAC104 0 0 0 -9
LAC LAC105 0 0 0 -9
RAK 114_C5-2002-A 0 0 0 -9
RAK 115_C5-2003-A 0 0 0 -9
RAK 116_C5-2004-A 0 0 0 -9
RAK 117_C5-2005-A 0 0 0 -9
RAK 118_C5-2006-A 0 0 0 -9
RAK 119_C5-2007-A 0 0 0 -9
RAK 120_C5-2008-A 0 0 0 -9
RAK 121_C5-2009-A 0 0 0 -9
IRS IROA-B2-5037 0 0 0 -9
IRS IROA-B4-5190 0 0 0 -9
IRS IROA-B5-5295 0 0 0 -9
IRS IROA-D6-5152 0 0 0 -9
IRS IROA-F3-5142 0 0 0 -9
IRS IROA-G4-5205 0 0 0 -9
CHI CHI01 0 0 0 -9
CHI CHI02 0 0 0 -9
CHI CHI03 0 0 0 -9
CHI CHI04 0 0 0 -9
CHI CHI05 0 0 0 -9
CHI CHI06 0 0 0 -9
CHI CHI07 0 0 0 -9
CHI CHI08 0 0 0 -9
CHI CHI09 0 0 0 -9
CHI CHI10 0 0 0 -9
CHI CHI11 0 0 0 -9
CHI CHI12 0 0 0 -9
CHI CHI14 0 0 0 -9
CHI CHI15 0 0 0 -9
CHI CHI16 0 0 0 -9
CHI CHI17 0 0 0 -9
CHI CHI18 0 0 0 -9
CHI CHI19 0 0 0 -9
CHI CHI20 0 0 0 -9
CHI CHI21 0 0 0 -9
CHI CHI22 0 0 0 -9
CHI CHI23 0 0 0 -9
CHI CHI24 0 0 0 -9
CFT CFT1 0 0 0 -9
CFT CFT2 0 0 0 -9
CFT CFT3 0 0 0 -9
CFT CFT4 0 0 0 -9
CFT CFT5 0 0 0 -9
CFT CFT6 0 0 0 -9
CFT CFT7 0 0 0 -9
CFT CFT8 0 0 0 -9
CFT CFT9 0 0 0 -9
CFT CFT10 0 0 0 -9
CFT CFT11 0 0 0 -9
CFT CFT12 0 0 0 -9
CFT CFT13 0 0 0 -9
CFT CFT14 0 0 0 -9
CFT CFT15 0 0 0 -9
CFT CFT16 0 0 0 -9
CFT CFT17 0 0 0 -9
CFT CFT18 0 0 0 -9
CFT CFT19 0 0 0 -9
CFT CFT20 0 0 0 -9
CFT CFT21 0 0 0 -9
CFT CFT22 0 0 0 -9
CFT CFT23 0 0 0 -9
CFT CFT24 0 0 0 -9
VBN VBS01 0 0 0 -9
VBN VBS02 0 0 0 -9
VBN VBS03 0 0 0 -9
VBN VBS04 0 0 0 -9
VBN VBS05 0 0 0 -9
VBN VBS06 0 0 0 -9
VBN VBS07 0 0 0 -9
VBN VBS08 0 0 0 -9
VBN VBS09 0 0 0 -9
VBN VBS10 0 0 0 -9
VBN VBS11 0 0 0 -9
VBN VBS12 0 0 0 -9
VBN VBS13 0 0 0 -9
VBN VBS14 0 0 0 -9
VBN VBS15 0 0 0 -9
VBN VBS16 0 0 0 -9
VBN VBS17 0 0 0 -9
VBN VBS18 0 0 0 -9
VBN VBS19 0 0 0 -9
VBN VBS20 0 0 0 -9
VBN VBS21 0 0 0 -9
VBN VBS22 0 0 0 -9
VBN VBS23 0 0 0 -9
VBN VBS24 0 0 0 -9
SBF SBF01 0 0 0 -9
SBF SBF02 0 0 0 -9
SBF SBF03 0 0 0 -9
SBF SBF04 0 0 0 -9
SBF SBF05 0 0 0 -9
SBF SBF06 0 0 0 -9
SBF SBF07 0 0 0 -9
SBF SBF08 0 0 0 -9
SBF SBF09 0 0 0 -9
SBF SBF10 0 0 0 -9
SBF SBF11 0 0 0 -9
SBF SBF12 0 0 0 -9
SBF SBF13 0 0 0 -9
SBF SBF14 0 0 0 -9
SBF SBF15 0 0 0 -9
SBF SBF16 0 0 0 -9
SBF SBF17 0 0 0 -9
SBF SBF18 0 0 0 -9
SBF SBF19 0 0 0 -9
SBF SBF20 0 0 0 -9
SBF SBF21 0 0 0 -9
SBF SBF22 0 0 0 -9
SBF SBF23 0 0 0 -9
SBF SBF24 0 0 0 -9
SPW NSP7 0 0 0 -9
SPW NSP14 0 0 0 -9
SPW NSP21 0 0 0 -9
SPW NSP28 0 0 0 -9
SPW NSP35 0 0 0 -9
SPW NSP42 0 0 0 -9
SPW NSP49 0 0 0 -9
SPW NSP56 0 0 0 -9
SPW NSP63 0 0 0 -9
SPW NSP70 0 0 0 -9
SPW NSP84 0 0 0 -9
SPW NSP91 0 0 0 -9
SPW NSP98 0 0 0 -9
SPW NSP112 0 0 0 -9
SPW NSP119 0 0 0 -9
SPW NSP133 0 0 0 -9
SPW NSP140 0 0 0 -9
SPW NSP147 0 0 0 -9
SPW NSP154 0 0 0 -9
SPW NSP161 0 0 0 -9
SPW NSP168 0 0 0 -9
SPW NSP175 0 0 0 -9
SPW NSP182 0 0 0 -9
SPW NSP189 0 0 0 -9
SOA SOA0005 0 0 0 -9
SOA SOA0060 0 0 0 -9
SOA SOA0075 0 0 0 -9
SOA SOA0557 0 0 0 -9
SOA SOA0574 0 0 0 -9
SOA SOA0747 0 0 0 -9
SOA SOA0749 0 0 0 -9
SOA SOA0904 0 0 0 -9
SOA SOA0905 0 0 0 -9
SOA SOA1077 0 0 0 -9
SOA SOA1100 0 0 0 -9
SOA SOA1101 0 0 0 -9
SOA SOA1107 0 0 0 -9
SOA SOA1108 0 0 0 -9
SOA SOA1243 0 0 0 -9
SOA SOA1246 0 0 0 -9
SOA SOA1260 0 0 0 -9
SOA SOA1263 0 0 0 -9
SOA SOA1553 0 0 0 -9
SOA SOA1584 0 0 0 -9
SOA SOA1598 0 0 0 -9
SOA SOA1600 0 0 0 -9
SOA SOA1632 0 0 0 -9
SOA SOA1751 0 0 0 -9
