# Supplementary material for: Genomic signatures of adaptive introgression from European mouflon into domestic sheep
Source: Sci Rep. 2017 Aug 8;7:7623. doi: 10.1038/s41598-017-07382-7 (PMC5548776; doi:10.1038/s41598-017-07382-7)
Supplement: Supplementary file 2 — Supplementary data [file 41598_2017_7382_MOESM2_ESM.zip › CIWI.R]

# Compares PCAdmix prettified datasets ####
# comparePCAdmix("Castellana", c(file1,file2,file3), 0.9)
# TAG = pop to use as reference
# filelist = vector of files to compare
# ex = exponent for M-score
# spanLO = span value for loess, if 0 tries to infer the best to use automatically
# step = affects the windows ratio between old and new data, 
#         if 1 tries to have the same number
# invert = inverts the direction of the score

comparePCAdmix <- function(TAG = c(), filelist = c(), mapfile = "", step = 0.5, ex = 1, truncEx = 1, print_Qntls = F, print_Segs = T, print_Synonims = T, print_file = T){
    
    files<-filelist
    
    numbF = length(files)
    listF <- list()
    file = 0
    maxWin = 0
    
    # which chr?
    chr <- regmatches(files[1], regexec( ".*/.*_w.+_(.+)", files[1]))[[1]][2]
    testpop <- regmatches(files[1], regexec( ".*/.*-(.+)_w.+_ld.+", files[1]))[[1]][2]
    
    mapf <- read.table(mapfile)
    listF <- list()
    
    #for each file
    for (f in files){
      
      file = file + 1
      sizes <- matrix(nrow = 0, ncol = 2)
      
      fbk <- read.table(paste(f, ".fbk.txt", sep = ""))
      markers2read <- file(paste(f, ".markers.txt", sep = ""), open = "r")
      
      #read the marker file line by line 
      while(length(oneLine <- readLines(markers2read, n = 1, warn = FALSE)) > 0){
        
        myVector <- strsplit(gsub("\t", " ", oneLine), " ")
        
        #define and store size of windows
        sizes = rbind( sizes, c( mapf[which(myVector[[1]][2] == mapf$V2), 4], mapf[which( myVector[[1]][length(myVector[[1]])] == mapf$V2), 4]))
        
        if(nrow(sizes) > maxWin) maxWin = nrow(sizes)           
      }
      
      close(markers2read)
      
      # SCORES
      mx <- NULL
      
      # for each window
      for(w in 3:ncol(fbk)){
        
        count = 0
        sumSQ = 0.0
        
        for (r in 1:nrow(fbk)){
          
          if(fbk[r, 2] %in% TAG){
            sumSQ = sumSQ + fbk[r,w]^ex
            count = count + 1
          }
        }
        
        finSQ <- (sumSQ/count)^(1/ex)
        
        if (!is.nan(finSQ)) mx = rbind(mx, c(sizes[w - 2, 1], sizes[w - 2, 2] , finSQ)) 
      }
      
      # carica dati di ogni file
      listF[[file]] = mx    
    }
    
    # find max 
    mxFile = c()
    mnFile = c()
    mxVal = c()
    
    for(p in 1:length(files)){
        mxFile[p] = max(listF[[p]][,2])
        mnFile[p] = min(listF[[p]][,1])
        mxVal[p]= max(listF[[p]][,3])
    }
    
    maxV <- max(mxFile)
    minV <- min(mnFile)
    maxVal <- round(max(mxVal),1)
    print(paste("max value: <", maxVal, sep=""))
    
    # plot segments
    plot(NA, xlim=c(0,max(mapf$V4)), ylim=c(0,maxVal), xlab = "", ylab = "", axes = F)
    axis(1, las = 1)
    axis(2, at=seq(0, maxVal, by=(maxVal*0.1)))
    
    ttl <- paste("Chr", chr, if(print_Synonims) paste(TAG, collapse = "_") else "", "")
    
    title(main = ttl, xlab="bp", ylab= paste("CIWI_score", " exp=", ex, " step=", step, sep = ""))
    
    meanWin <- vector()
    
    for(f in 1:length(listF)){
      #calculates the average size of windows
      meanWin = append(meanWin, mean(listF[[f]][,2]-listF[[f]][,1]))
      
      if(print_Segs){
        for(s in 1:nrow(listF[[f]])){
          segments(listF[[f]][s, 1],listF[[f]][s, 3],listF[[f]][s, 2],listF[[f]][s, 3], col = f+1)
        }
      }   
    }
    
    # get minimum window size
    winMinval <- (listF[[f]][,2]-listF[[f]][,1])
    winMinval[winMinval == 0] <- NA
    winSize = floor(min(winMinval, na.rm = T) * step)
    
    print(paste( "Average window size is:", ceiling(mean(meanWin))))
    print(paste( "Setting window size to:", winSize))
    
    #vector new win
    mxNewScore <- matrix(ncol = 2, nrow = ceiling(max(mapf$V4)/winSize))
    print(paste("Fitting", nrow(mxNewScore), "new windows"))
    
    for (w in 1:nrow(mxNewScore)){
      
      top = w * winSize
      bot = top - winSize
      
      sumWS = 0.0
      countWS = 0
      
      for(f in 1:length(listF)){
        for(s in 1:nrow(listF[[f]])){
          if(bot <= listF[[f]][s, 2] && top >= listF[[f]][s, 1]){
            sumWS = sumWS + 1/listF[[f]][s, 3]
            countWS = countWS + 1
          } 
        }   
      }
      
      #calculate final score and copy it in the score mx
      mxNewScore[w,1] = top

      # correct with a truncated linear function
      mxNewScore[w,2] = (countWS/sumWS) * if(countWS < length(listF)) (countWS/length(listF))^truncEx else 1
      
      if(is.na(mxNewScore[w,2])) mxNewScore[w,2] = 0
    }
    
    #center ref for windows
    for(r in 1:nrow(mxNewScore)) mxNewScore[r,1] = (mxNewScore[r,1] - winSize/2)
  
    #plot scores as line
    lines((2 * mxNewScore[ ,1] - winSize)/2, mxNewScore[ ,2], lty = 1)
    
    #calculates quantiles
    if(print_Qntls){
      qnt99 <- quantile( mxNewScore[ ,2] , 0.99, na.rm = T)
      qnt95 <- quantile( mxNewScore[ ,2] , 0.95, na.rm = T)
          
      print(paste("99' q:",round(qnt99,3)))
      print(paste("95' q:",round(qnt95,3)))
      
      abline(h = qnt99, col = "grey", lty = 2)
      abline(h = qnt95, col = "grey", lty = 3)
    }

    fileinfo = "_concordance_"
    if (!print_Segs) fileinfo = paste(fileinfo, "noAS_", sep="")    
    
    if (print_file){
      #save a pdf copy
      library(tools)
      dev.copy(pdf, paste(dirname(normalizePath (paste(files[1], ".fbk.txt", sep = ""))), "/", paste(TAG, collapse = "_"), "-", testpop, fileinfo , chr ,".pdf",sep = ""), paper="A4r")
      dev.off()
      
      #print data to file
      write(t(mxNewScore), file = paste(dirname(normalizePath (paste(files[1], ".fbk.txt", sep = ""))), "/", paste(TAG, collapse = "_"), "-", testpop, fileinfo, chr ,".txt",sep = ""), ncolumns = 2, append = FALSE, sep = "\t")
    }
    print(paste("printing output in:",paste(dirname(normalizePath (paste(files[1], ".fbk.txt", sep = ""))))))
    print("done")
}
