# Supplementary material for: Genomic signatures of adaptive introgression from European mouflon into domestic sheep
Source: Sci Rep. 2017 Aug 8;7:7623. doi: 10.1038/s41598-017-07382-7 (PMC5548776; doi:10.1038/s41598-017-07382-7)
Supplement: Supplementary file 2 — Supplementary data [file 41598_2017_7382_MOESM2_ESM.zip › PCAdmix_prettify.cpp]

#include <iostream>
#include <sstream>
#include <vector>
#include <fstream>
#include <map>
#include <set>
#include <algorithm>

#define DEB(a) std::cerr << #a << ": " << a << '\n';
#define PRT(a) std::cerr << a << '\n';

std::vector<std::string> split(const std::string& s, const char& delim){
    std::vector<std::string> elems;
    std::stringstream ss(s);
    std::string item;

    while (getline(ss, item, delim)) elems.push_back(item);

    return elems;
}

struct win{
    std::vector<std::string> vecSNP;
    unsigned start = 0, finish = 0;

    /*
        map----- Purepop1 - vec(postP admx-ID1, postP admx-ID2, ...)
            |
            ---- Purepop2 - vec(postP admx-ID1, postP admx-ID2, ...)
            |
            ---- Purepop3 - vec(postP admx-ID1, postP admx-ID2, ...)
    */
    std::map<std::string, std::vector<long double>> mapPostP;
    std::vector<std::pair<std::string,long double>> ANCassignment;
};

int main(int nArgs, char* vArgs[])
{

    if(nArgs < 3){
        PRT("two args needed: <PCAdmix file(no extension)> <chr mapfile> ");
        exit(1);
    }

    std::string Pfile = vArgs[1];
    std::string Mfile = vArgs[2];

    std::ifstream ifs;

    //load map info into a map
    ifs.open(Mfile);

    std::string line;
    std::vector<std::string> vecLine;
    std::map<std::string, unsigned> mapMAP;

    if(ifs.is_open()){

        while(getline(ifs, line)){
            line.erase(std::remove(line.begin(), line.end(), '\r'), line.end());
            vecLine = split(line, '\t');
            mapMAP.insert
            (std::pair<std::string, unsigned>(vecLine[1], std::stoi(vecLine[3])));
        }
        ifs.close();
    }
    else{
        PRT("could not open map");
        exit(1);
    }

    // collect windows info
    std::vector<win> vecWindows;

    ifs.open(Pfile + ".markers.txt");

    if(ifs.is_open()){
        std::string tempLine;

        while(getline(ifs, line)){
            line.erase(std::remove(line.begin(), line.end(), '\r'), line.end());
            tempLine = line.substr(line.find_first_of('\t') + 1);

            vecLine = split(tempLine.substr(0, tempLine.length()-1), ' ');

            win neww;
            neww.vecSNP = vecLine;
            vecLine.clear();
            vecWindows.push_back(neww);
        }

        ifs.close();
    }
    else{
        PRT("could not open PCAdmix marker file");
        exit(1);
    }

    // find min max for each win
    for (auto& w : vecWindows){
        w.start = w.finish = mapMAP[w.vecSNP[0]];

        for (auto& s : w.vecSNP){
            if(mapMAP[s] < w.start) w.start = mapMAP[s];
            if(mapMAP[s] > w.finish) w.finish = mapMAP[s];
        }
    }

    //assign postP
    ifs.open(Pfile + ".fbk.txt");

    std::set<std::string> setPurePop;

    if(ifs.is_open()){

        //collect numb ancestral pops
        while(getline(ifs, line)){
            line.erase(std::remove(line.begin(), line.end(), '\r'), line.end());

            vecLine = split(line.substr(0, line.length() - 1), ' ');

            if(setPurePop.count(vecLine[1]) != 0) break;
            setPurePop.insert(vecLine[1]);
        }

        PRT("Pure pops:"); for (auto& s: setPurePop) PRT(s);

        ifs.close();

        //initialise windows map with pure pops labels
        for (auto& w : vecWindows) for(auto& p : setPurePop) w.mapPostP[p];

        // collect Posterior probabilities and assign to windows
        ifs.open(Pfile + ".fbk.txt");

        int conta = 0;

        while(getline(ifs, line)){
            line.erase(std::remove(line.begin(), line.end(), '\r'), line.end());

            vecLine = split(line.substr(0, line.length() - 1), ' ');

            ++conta;

            for (unsigned w = 0; w < vecWindows.size(); ++w){
                /*
                DEB(w);
                DEB(vecLine[1]);
                DEB(vecLine[w+2]);
                */
                vecWindows[w].mapPostP[vecLine[1]].push_back(std::stold(vecLine[w+2]));
            }
        }
        ifs.close();

        int numbHaplo = conta / setPurePop.size();
        DEB(numbHaplo);
        std::cout << "numbWin: " << vecWindows.size() << '\n';

        //find highest score for each win
        for(auto& w : vecWindows){
            std::vector<std::pair<std::string,long double>> vecScoreIDPostP(numbHaplo, {"-",0.0});

            for (unsigned i = 0; i < vecScoreIDPostP.size(); ++i){

                for (auto& p : setPurePop){

                    if ( w.mapPostP[p][i] > vecScoreIDPostP[i].second){
                        vecScoreIDPostP[i].first = p;
                        vecScoreIDPostP[i].second = w.mapPostP[p][i];
                    }
                }
            }
            w.ANCassignment = vecScoreIDPostP;
        }

        std::ofstream ofs;

        ofs.open(Pfile + ".legenda.txt");
        conta = 0;
        if(ofs.is_open()){

            ofs<< "POP\tnumber\n";

            for(auto& p : setPurePop) ofs << p << '\t' << ++conta << '\n';

            ofs.close();
        }
        else{
            PRT("could not print legenda");
            exit(1);
        }

        ofs.open(Pfile + ".prettified.txt");
        conta = 0;
        if(ofs.is_open()){
            //HEADERS
            ofs << "WIN\tStart\tEnd";
            for(int i=1; i <= numbHaplo/2;++i){
                ofs<< "\tID_" << i << "A\tID_"<< i << "B";
            }
            ofs << '\n';

            //data
            for(auto& w : vecWindows){

                ofs<< conta++ << '\t' << w.start << '\t' << w.finish;

                for(auto& i : w.ANCassignment) ofs << '\t' << i.first << '#' << i.second ;

                ofs << '\n';
            }
            ofs.close();
        }
        else{
            PRT("could not open output file");
            exit(1);
        }
    }
    else{
        PRT("could not open PCAdmix fbk file");
        exit(1);
    }
}
